# Supplementary material for: Whole Genome Mapping with Feature Sets from High-Throughput Sequencing Data
Source: PLoS One. 2016 Sep 9;11(9):e0161583. doi: 10.1371/journal.pone.0161583 (PMC5017645; doi:10.1371/journal.pone.0161583)
Supplement: S1 Data — Each line defined a pool. The first field is the names of pools, and the other fields were clones in the pool. (CSV) [file pone.0161583.s002.csv]

OZ1	a0002i02,a0002i10,a0002i14,a0002i19,a0002j04,a0002j06,a0002j09,a0002j16,a0074L17,a0080E12,a0081K09,a0082F11_1,a0002j17,a0002k03,a0002k12,a0002K13,a0005o04,a0005o05,a0005O19,a0005o20,a0005O22,a0005p01,a0005p02,a0005p11,a0008e05,a0008e08,a0008f03,a0008f24,a0006a05,a0006a06,a0006A18,a0006a21,a0009n20,a0009o10,a0009o17,a0009o23,a0009p17,a0010a03,a0010a23,a0010b19,a0012a23,a0012b01,a0012b04,a0012b12,a…
OZ10	a0001a07,a0001a08,a0001a14,a0001b07,a0001b09,a0001b11,a0001b18,a0001b21,a0002l01,a0002l02,a0002l14,a0002m12,a0001c02,a0001c14,a0001c17,a0001c23,a0008j14,a0008j21,a0008k04,a0008k06,a0008l08,a0008l12,a0008l14,a0008l15,a0075j08,a0075j13,a0075k07,a0075k12,a0073j24,a0073k05,a0073k15,a0073l17,a0012f02,a0012f07,a0012f22,a0012g01,a0012h04,a0012H06,a0012h21,a0012h23,a0075i07,a0075i12,a0075i19,a0075i23,a00…
OZ11	a0001d09,a0001d16,a0001e05,a0001e08,a0001e10,a0001f03,a0001f08,a0001f14,a0002p01,a0002p20,a0002p21,a0002p23,a0001f21,a0001f23,a0001g07,a0001G08,a0004b10,a0004c12,a0004c20,a0004c22,a0004c24,a0004D05,a0004d11,a0004f04,a0006g01,a0006g02,a0006g07,a0006h11,a0004F14,a0004f21,a0004G02,a0004g09,a0012j18,a0012k05,a0012k06,a0012k21,a0012l04,a0012l08,a0012l14,a0012l18,a0075K13,a0075k14,a0075k20,a0075l12,a00…
OZ12	a0001g15,a0001g18,a0001G21,a0001g22,a0001h04,a0001h18,a0001h19,a0001i06,a0003e08,a0003e11,a0003e13,a0003e17,a0001i09,a0001i12,a0001i15,a0001J04,a0004g14,a0004g17,a0004H03,a0004h18,a0004i02,a0004j06,a0004j18,a0004k12,a0006m16,a0006m23,a0006n03,a0006n11,a0004l17,a0004l21,a0004l22,a0004n05,a0008l16,a0008l18,a0008l19,a0008L21,a0008n16,a0008n17,a0008n21,a0008n22,a0010p15,a0010p19,a0010p23,a0011e23,a00…
OZ13	a0001j13,a0001j19,a0001j21,a0001j24,a0001k22,a0001l03,a0001l04,a0001l05,a0003i08,a0003i10,a0003i22,a0003j03,a0001l08,a0001l17,a0001m13,a0001m20,a0004N07,a0004n21,a0004o10,a0004O15,a0004o17,a0004o23,a0004P03,a0004p13,a0007a05,a0007a10,a0007a12,a0007b02,a0004p16,a0005a05,a0005a14,a0005a23,a0008p10,a0008p12,a0009e06,a0009e19,a0009a01,a0009a13,a0009A15,a0009b01,a0011d06,a0011d18,a0011e01,a0011e20,a00…
OZ14	a0001n12,a0001n16,a0001n24,a0001o08,a0001o20,a0001p07,a0001p09,a0001p13,a0003m19,a0003n10,a0003N11,a0003o02,a0001p19,a0002a02,a0002a03,a0002a07,a0005b06,a0005b13,a0005c04,a0005C06,a0005c11,a0005c16,a0005c21,a0005c24,a0007g16,a0007g18,a0007g19,a0007h11,a0005d20,a0005D23,a0005e06,a0005e09,a0009d03,a0009d10,a0009d16,a0009e05,a0009e10,a0009e14,a0009e20,a0009e23,a0011g20,a0011h01,a0011h16,a0011h19,a00…
OZ15	a0002a10,a0002a24,a0002b01,a0002b19,a0002b21,a0002c12,a0002d11,a0002d14,a0004a17,a0004a19,a0004b05,a0004b08,a0002d20,a0002e09,a0002e10,a0002e12,a0005e15,a0005e23,a0005e24,a0005g01,a0005g09,a0005g10,a0005G16,a0005g21,a0007k06,a0007m03,a0007m13,a0007n05,a0005i02,a0005I07,a0005i15,a0005i23,a0009g03,a0009g09,a0009h04,a0009H05,a0009h12,a0009h19,a0009h20,a0009j05,a0011J04,a0011j13,a0011j15,a0011j18,a00…
OZ16	a0002e16,a0002E18,a0002e23,a0002f02,a0002f03,a0002f19,a0002f20,a0002g03,a0035G21,a0035O11,a0041D12,a0043K02,a0002g18,a0002g22,a0002h13,a0002h15,a0005j10,a0005l02,a0005l03,a0005l08,a0005l21,a0005m02,a0005m05,a0005m13,a0008b21,a0008c07,a0008c10,a0008c17,a0005m18,a0005n19,a0005n20,a0005n24,a0009k11,a0009k21,a0009l02,a0009l09,a0009m02,a0009m07,a0009m09,a0009m10,a0011l23,a0011m02,a0011m11,a0011m16,a00…
OZ2	a0002n05,a0002n07,a0002n15,a0002n17,a0002n21,a0002o12,a0002O13,a0002o16,a0071l04,a0071l05,a0071l11,a0071l15,a0071l21,a0071l22,a0071m01,a0071n01,a0006b14,a0006c14,a0006c24,a0006d01,a0006d05,a0006e15,a0006e16,a0006f01,a0008i14,a0008j06,a0008j11,a0008j12,a0006f06,a0006f09,a0006F16,a0006f23,a0010e10,a0010e17,a0010f07,a0010f18,a0010f22,a0010g07,a0010g11,a0010g14,a0012d17,a0012d22,a0012e11,a0012e16,a00…
OZ3	a0003a02,a0003a05,a0003a07,a0003a23,a0003b01,a0003b19,a0003b24,a0003e03,a0071o21,a0071p07,a0072a01,a0072a09,a0072a14,a0072a24,a0072b04,a0072b12,a0006h14,a0006I22,a0006k06,a0006k08,a0006l09,a0006l17,a0006m01,a0006m15,a0073m14,a0073m20,a0073m21,a0073N02,a0071n04,a0071n06,a0071N11,a0071o15,a0010i06,a0010i21,a0010j04,a0010j23,a0010K21,a0010m13,a0010m19,a0010n04,a0012H24,a0012i05,a0012i12,a0012J15,a00…
OZ4	a0003e22,a0003f12,a0003g15,a0003H12,a0003H17,a0003h19,a0003i02,a0003i06,a0072c06,a0072c17,a0072d02,a0072d03,a0072d17,a0072e20,a0072e24,a0072F03,a0006n14,a0006n17,a0006n19,a0006o01,a0006o04,a0006o14,a0006p06,a0007a04,a0074b02,a0074c01,a0074d04,a0074D09,a0072b19,a0072b23,a0072c01,a0072C04,a0011a03,a0011a09,a0011a10,a0011a12,a0011c06,a0011c08,a0011c10,a0011C13,a0073n09,a0073n10,a0073o03,a0073o12,a00…
OZ5	a0003j04,a0003J09,a0003j11,a0003j23,a0003k12,a0003k14,a0003m02,a0003M04,a0072g17,a0072h02,a0072h09,a0072h12,a0072H21,a0072I07,a0072i10,a0072I15,a0007C23,a0007d08,a0007d12,a0007d21,a0007e11,a0007e19,a0007e21,a0007g12,a0074g18,a0074h08,a0074h23,a0074i09,a0072f10,a0072f24,a0072g04,a0072G09,a0011e22,a0011f04,a0011f07,a0011F09,a0011f15,a0011f24,a0011g13,a0011g16,a0074e22,a0074e24,a0074f03,a0074f07,a00…
OZ6	a0003O03,a0003o10,a0048a10,a0003o20,a0003p15,a0003p19,a0004a02,a0004a08,a0072j21,a0072k03,a0072k06,a0072k10,a0072k11,a0072k13,a0072k15,a0072k19,a0007h17,a0007i10,a0007i11,a0007j08,a0007j20,a0007j23,a0007k02,a0007k03,a0074k20,a0074l02,a0074l14,a0074m07,a0072J10,a0072j15,a0072j16,a0072j17,a0011h23,a0011i02,a0011i06,a0011i13,a0011i16,a0011i19,a0011i24,a0011j01,a0074i16,a0074j06,a0074j15,a0074j20,a00…
OZ7	a0011M23,a0016D05,a0023A10,a0023E18,a0026D05,a0026I01,a0029G14,a0032N05,a0072m13,a0072m18,a0072n04,a0072N05,a0072n06,a0072n10,a0072n19,a0072o01,a0007n15,a0007o18,a0007p03,a0007p08,a0007p18,a0008a08,a0008b03,a0008b06,a0074O12,a0074o14,a0074o20,a0074p01,a0072k22,a0072l02,a0072l05,a0072m05,a0011j22,a0011k08,a0011K10,a0011k11,a0011k12,a0011l04,a0011l08,a0011L22,a0074M09,a0074n03,a0074N12,a0074n13,a00…
OZ8	a0046F24,a0047P16,a0051P19,a0053K06,a0055B20,a0057K14,a0061H24,a0070I06,a0072o21,a0072o23,a0072p02,a0072p15,a0073a04,a0073c06,a0073c24,a0073d16,a0008d01,a0008d12,a0008D13,a0008d16,a0008d17,a0008d18,a0008d19,a0008e03,a0075c17,a0075c19,a0075D05,a0075d08,a0072o05,a0072o12,a0072o15,a0072o17,a0011m18,a0011M20,a0011o04,a0011o15,a0011o16,a0011o20,a0011p06,a0012a07,a0074p03,a0075a02,a0075a14,a0075a22,a00…
OZ9	a0082P07,a0084G01,a0089B07,a0090K06,a0091B21,a0091K01,a0094I12,a0094J19,a0073G15,a0073g24,a0073i15,a0073j05,a0073j08,a0073j13,a0073J17,a0073j18,a0008g09,a0008g17,a0008g18,a0008h01,a0008h07,a0008H09,a0008H10,a0008i11,a0075h07,a0075h11,a0075h14,a0075h15,a0073f13,a0073F15,a0073f18,a0073g04,a0012B13,a0012b19,a0012b20,a0012b21,a0012b24,a0012c17,a0012c20,a0012d12,a0075d10,a0075e16,a0075f09,a0075f13,a00…
OX1	a0001a07,a0001d09,a0001g15,a0001j13,a0001n12,a0002a10,a0002e16,a0002i02,a0002n05,a0003a02,a0003e22,a0003j04,a0003O03,a0011M23,a0046F24,a0082P07,a0004c12,a0004g17,a0004n21,a0005b13,a0005e23,a0005l02,a0005o05,a0006c14,a0006I22,a0006n17,a0007d08,a0007i10,a0007o18,a0008d12,a0008g17,a0008j21,a0008l19,a0009e06,a0009d16,a0009h04,a0009l02,a0009o17,a0010f07,a0010j04,a0011a10,a0011f07,a0011i06,a0011K10,a00…
OX10	a0040i21,a0040L19,a0041a16,a0041e11,a0041h06,a0041o21,a0042a14,a0042h15,a0042n05,a0043b22,a0043f12,a0043h10,a0043k20,a0043p08,a0044e23,a0044k13,a0045e19,a0045e03,a0045g21,a0045j16,a0045m09,a0045p22,a0046f02,a0046k04,a0047a05,a0047C17,a0047f22,a0047j02,a0047l06,a0047n16,a0048b01,a0048f04,a0048h17,a0048o02,a0049e12,a0049k17,a0049o17,a0050b10,a0050e10,a0050g14,a0050k22,a0050n14,a0051a14,a0051f02,a00…
OX11	a0044p09,a0045d23,a0045g19,a0045J09,a0045m07,a0045p15,a0046e22,a0046j09,a0046p15,a0047c14,a0047f16,a0047i24,a0047k22,a0047n15,a0048a01,a0048f03,a0048h14,a0048n17,a0049e09,a0049k08,a0049o09,a0050b08,a0050d21,a0050g13,a0050k21,a0050n12,a0051a11,a0051e23,a0051i19,a0051l18,a0051o05,a0052b17,a0052f22,a0052l14,a0053c13,a0053h05,a0053l09,a0053p21,a0054j13,a0054o06,a0055d12,a0055G13,a0055i24,a0055k15,a00…
OX12	a0048h11,a0048n03,a0049d01,a0049j18,a0049o04,a0050a22,a0050d18,a0050g06,a0050k16,a0050n11,a0051a10,a0051e19,a0051i18,a0051l09,a0051n18,a0052B13,a0052f17,a0052l01,a0053c03,a0053h04,a0053l04,a0053p10,a0054j01,a0054o03,a0055d09,a0055g11,a0055i19,a0055k14,a0055n05,a0056a21,a0056e22,a0056J22,a0056n04,a0057b10,a0057e18,a0057i22,a0057o22,a0058c24,a0058f19,a0058j22,a0058p08,a0059e17,a0059k05,a0059n14,a00…
OX13	a0052f14,a0052k22,a0053b21,a0053h03,a0053k19,a0053p06,a0054f23,a0054N05,a0055d07,a0055g07,a0055i17,a0055K11,a0055M09,a0056a18,a0056d22,a0056j20,a0056n02,a0057a22,a0057e15,a0057i18,a0057o17,a0058c16,a0058f05,a0058j20,a0058o17,a0059d12,a0059k02,a0059n09,a0059P19,a0060g02,a0060m13,a0061a22,a0061g24,a0061n20,a0062C04,a0062h10,a0062K07,a0062n14,a0062P19,a0063f10,a0064e06,a0064f08,a0064n12,a0065a14,a00…
OX14	a0056M18,a0057a04,a0057e08,a0057i13,a0057o11,a0058b24,a0058f04,a0058j18,a0058o16,a0059d11,a0059j17,a0059n02,a0059p12,a0060d11,a0060m10,a0061a14,a0061f18,a0061N17,a0062b19,a0062H03,a0062k05,a0062n12,a0062P16,a0063f07,a0063o21,a0064e23,a0064n06,a0065a13,a0065F19,a0065j17,a0065o23,a0066D01,a0066g10,a0066n02,a0067a21,a0067G15,a0067k12,a0068a09,a0068j03,a0068n13,a0069g01,a0069j07,a0069n10,a0070c21,a00…
OX15	a0061f01,a0061n16,a0062b14,a0062G20,a0062j22,a0062n01,a0062p13,a0063f02,a0063O15,a0064e14,a0064m22,a0065A12,a0065f09,a0065J14,a0065o21,a0066C15,a0066f13,a0066m16,a0067a18,a0067g08,a0067j23,a0068A07,a0068I07,a0068n06,a0069f18,a0069J05,a0069n09,a0070c19,a0070i02,a0070k24,a0071a21,a0071f11,a0001a14,a0001e05,a0001G21,a0001j21,a0001n24,a0002b01,a0002e23,a0002i14,a0002n15,a0003a07,a0003g15,a0003j11,a00…
OX16	a0066f08,a0066m11,a0067a14,a0067g07,a0067j17,a0068a05,a0068h18,a0068m23,a0069f07,a0069J03,a0069n06,a0070c13,a0070h24,a0070k18,a0071a01,a0071e12,a0001a08,a0001d16,a0001g18,a0001j19,a0001n16,a0002a24,a0002E18,a0002i10,a0002n07,a0003a05,a0003f12,a0003J09,a0003o10,a0016D05,a0047P16,a0084G01,a0004c20,a0004H03,a0004o10,a0005c04,a0005e24,a0005l03,a0005O19,a0006c24,a0006k06,a0006n19,a0007d12,a0007i11,a00…
OX2	a0004b10,a0004g14,a0004N07,a0005b06,a0005e15,a0005j10,a0005o04,a0006b14,a0006h14,a0006n14,a0007C23,a0007h17,a0007n15,a0008d01,a0008g09,a0008j14,a0008l18,a0008p12,a0009d10,a0009g09,a0009k21,a0009o10,a0010e17,a0010i21,a0011a09,a0011f04,a0011i02,a0011k08,a0011M20,a0012b19,a0012f07,a0012k05,a0012n05,a0013b16,a0013f19,a0013j13,a0013n14,a0014a08,a0014f05,a0014k09,a0014o03,a0015c07,a0015j17,a0015O07,a00…
OX3	a0008l16,a0008p10,a0009d03,a0009g03,a0009k11,a0009n20,a0010e10,a0010i06,a0011a03,a0011e22,a0011h23,a0011j22,a0011m18,a0012B13,a0012f02,a0012j18,a0012m24,a0013b14,a0013F08,a0013j08,a0013n03,a0014a03,a0014e22,a0014k03,a0014n16,a0015b23,a0015J14,a0015n22,a0016a18,a0016e20,a0016h21,a0016l04,a0016o18,a0017c08,a0017g17,a0017m07,a0017p21,a0018c05,a0018e21,a0018j10,a0018p09,a0019e08,a0019j13,a0020b01,a00…
OX4	a0012m19,a0013b05,a0013e13,a0013i17,a0013M24,a0014a02,a0014e18,a0014k02,a0014n15,a0015b20,a0015i20,a0015n21,a0016a13,a0016e13,a0016h18,a0016l02,a0016o03,a0017b19,a0017g16,a0017m03,a0017p15,a0018c01,a0018e05,a0018j02,a0018p05,a0019d16,a0019i20,a0020a19,a0020e03,a0020h23,a0020l12,a0020o03,a0021b03,a0021i20,a0021o17,a0022e08,a0022j10,a0022p03,a0023f08,a0023l02,a0024c23,a0024g20,a0024m04,a0025c14,a00…
OX5	a0016n24,a0017B11,a0017g15,a0017l06,a0017P01,a0018b22,a0018e02,a0018i24,a0018o17,a0019d05,a0019i13,a0020A13,a0020d19,a0020h22,a0020l04,a0020n20,a0021a05,a0021i05,a0021o11,a0022e05,a0022j09,a0022o24,a0023f06,a0023k16,a0024c19,a0024g02,a0024l05,a0025b20,a0025j10,a0025p03,a0026h19,a0026n03,a0027c09,a0027G19,a0027l02,a0028a09,a0028g20,a0028m15,a0029b04,a0029g01,a0029k05,a0030b13,a0030f07,a0030l24,a00…
OX6	a0020p18,a0021i04,a0021o07,a0022D06,a0022i18,a0022M18,a0023e23,a0023k12,a0024c17,a0024f24,a0024k18,a0025b19,a0025I11,a0025o15,a0026h09,a0026n01,a0027a21,a0027f20,a0027k22,a0028A05,a0028g08,a0028M06,a0029a12,a0029f14,a0029k03,a0030a06,a0030f04,a0030l10,a0031e24,a0031e09,a0031h06,a0031j12,a0031m17,a0032b05,a0032i14,a0032p16,a0033c07,a0033e17,a0033I06,a0033m11,a0034b05,a0034i06,a0034n02,a0034p24,a00…
OX7	a0026p03,a0027f19,a0027K18,a0028e20,a0028f17,a0028m02,a0029a09,a0029e21,a0029j18,a0030a02,a0030e23,a0030k23,a0030P23,a0031e04,a0031h01,a0031j11,a0031m09,a0032a10,a0032I04,a0032o16,a0033c04,a0033e10,a0033i02,a0033m06,a0034a13,a0034i05,a0034M19,a0034p21,a0035c23,a0035i04,a0035m22,a0036b20,a0036H21,a0036o05,a0037c03,a0037f18,a0037J17,a0037n17,a0038C17,a0038h20,a0038n19,a0039b09,a0039f02,a0039i04,a00…
OX8	a0031m04,a0031p24,a0032h18,a0032o12,a0033b21,a0033e04,a0033h16,a0033m03,a0034a03,a0034h07,a0034m08,a0034p01,a0035c12,a0035h23,a0035m11,a0036b07,a0036g11,a0036n23,a0037b16,a0037f10,a0037i11,a0037n01,a0038c05,a0038h13,a0038n09,a0039a19,a0039e19,a0039i01,a0039l15,a0039N20,a0040a17,a0040g05,a0040j13,a0040m19,a0041b08,a0041e20,a0041i09,a0041o24,a0042b14,a0042i04,a0042N14,a0043c09,a0043f22,a0043i03,a00…
OX9	a0036G05,a0036n11,a0037b07,a0037f09,a0037i07,a0037m22,a0038b11,a0038H02,a0038n05,a0039a18,a0039e18,a0039h17,a0039l07,a0039n12,a0040a07,a0040f20,a0040j11,a0040m13,a0041a19,a0041e17,a0041h17,a0041o23,a0042a21,a0042h23,a0042n12,a0043c07,a0043f17,a0043h13,a0043k24,a0043p09,a0044f10,a0044m16,a0045a09,a0045e06,a0045h02,a0045k07,a0045m13,a0046a10,a0046g03,a0046K22,a0047a10,a0047d03,a0047g01,a0047j05,a00…
OY1	a0071n01,a0073N02,a0074a24,a0075p03,a0077m23,a0077p22,a0081d10,a0083f02,a0083i04,a0085i16,a0088a19,a0088d21,a0090h17,a0092e07,a0092h02,a0094j11,a0072b04,a0074d04,a0074g02,a0076b02,a0078d07,a0078J12,a0081g08,a0083j02,a0083l09,a0085M02,a0088e17,a0088h15,a0090j19,a0092i07,a0092k23,a0094o21,a0072e20,a0074h08,a0074k04,a0076h15,a0078k16,a0079C20,a0081i01,a0083M05,a0083P08,a0085p24,a0088i22,a0088n23,a00…
OY10	a0002O13,a0006m01,a0011c10,a0014o23,a0018p21,a0024e21,a0029o04,a0034e05,a0038o13,a0042o15,a0047b07,a0050l12,a0055e06,a0059A12,a0064b10,a0069h12,a0003b19,a0006o14,a0011f24,a0015e03,a0019f02,a0024i07,a0030c16,a0034j09,a0039b22,a0043d09,a0047d20,a0050o14,a0055H09,a0059g22,a0064h07,a0069j20,a0003H17,a0007e11,a0011i16,a0015k01,a0019j23,a0024M22,a0030h11,a0034n09,a0039f08,a0043g02,a0047g19,a0051b04,a00…
OY11	a0002o12,a0006l17,a0011c08,a0014o22,a0018p20,a0024e11,a0029o01,a0034d24,a0038o09,a0042o10,a0047a22,a0050l11,a0055d23,a0059a05,a0064B08,a0069g15,a0003b01,a0006o04,a0011f15,a0015d05,a0019e16,a0024i01,a0030c03,a0034i19,a0039b15,a0043d07,a0047d18,a0050o13,a0055g21,a0059f05,a0064g16,a0069j15,a0003H12,a0007d21,a0011i13,a0015j20,a0019j14,a0024m09,a0030g10,a0034n06,a0039f07,a0043f24,a0047g06,a0051a19,a00…
OY12	a0002n21,a0006l09,a0011c06,a0014o05,a0018p18,a0024d14,a0029N24,a0034c05,a0038o06,a0042O08,a0047a12,a0050l08,a0055d20,a0058P17,a0064a22,a0069g09,a0003a23,a0006o01,a0011F09,a0015c24,a0019e12,a0024h10,a0030b20,a0034i10,a0039b11,a0043d03,a0047d10,a0050o06,a0055g17,a0059e23,a0064g03,a0069J09,a0003g15,a0007d12,a0011i06,a0015j17,a0019j13,a0024m04,a0030f07,a0034n02,a0039f02,a0043f22,a0047g01,a0051a14,a00…
OY13	a0002n17,a0006k08,a0011a12,a0014o04,a0018p11,a0024d02,a0029n08,a0034b20,a0038o02,a0042N17,a0047a11,a0050k23,a0055d17,a0058p16,a0064e16,a0069g05,a0003a07,a0006n19,a0011f07,a0015c07,a0019e08,a0024g20,a0030b13,a0034i06,a0039b09,a0043c09,a0047d03,a0050n14,a0055G13,a0059e17,a0064f08,a0069j07,a0003f12,a0007d08,a0011i02,a0015J14,a0019i20,a0024l05,a0030f04,a0034M19,a0039e19,a0043f17,a0047f22,a0051a11,a00…
OY14	a0002n15,a0006k06,a0011a10,a0014o03,a0018p09,a0024c23,a0029k05,a0034b05,a0038n19,a0042N14,a0047a10,a0050k22,a0055d12,a0058p08,a0064e06,a0069g01,a0003a05,a0006n17,a0011f04,a0015b23,a0019d16,a0024g02,a0030a06,a0034i05,a0039a19,a0043c07,a0047C17,a0050n12,a0055g11,a0059d12,a0064e23,a0069J05,a0003e22,a0007C23,a0011h23,a0015i20,a0019i13,a0024k18,a0030e23,a0034m08,a0039e18,a0043f12,a0047f16,a0051a10,a00…
OY15	a0002n07,a0006I22,a0011a09,a0014n16,a0018p05,a0024c19,a0029k03,a0034a13,a0038n09,a0042n12,a0047a05,a0050k21,a0055d09,a0058o17,a0063o21,a0069f18,a0003a02,a0006n14,a0011e22,a0015b20,a0019d05,a0024f24,a0030a02,a0034h07,a0039a18,a0043b22,a0047c14,a0050n11,a0055g07,a0059d11,a0064e14,a0069J03,a0072F03,a0074i09,a0074k10,a0076i03,a0078m01,a0079e01,a0081i15,a0083m18,a0084a11,a0086a20,a0088l13,a0088o01,a00…
OY16	a0002n05,a0006h14,a0011a03,a0014n15,a0018o17,a0024c17,a0029j18,a0034a03,a0038n05,a0042n05,a0046p15,a0050k16,a0055d07,a0058o16,a0063O15,a0069f07,a0072b12,a0074D09,a0074g16,a0076b11,a0078d20,a0078k04,a0081g09,a0083j04,a0083l13,a0085m10,a0088f07,a0088h17,a0090j21,a0092i12,a0092k24,a0094p14,a0072e24,a0074h23,a0074k08,a0076h24,a0078K18,a0079c21,a0081i10,a0083m12,a0083p12,a0086a08,a0088k09,a0088n24,a00…
OY2	a0071m01,a0073m21,a0074a14,a0075o20,a0077m09,a0077p14,a0081c22,a0083f01,a0083H21,a0085h11,a0088a11,a0088d17,a0090h16,a0092e05,a0092g20,a0094j02,a0072a24,a0074c01,a0074f23,a0076a22,a0078c11,a0078j04,a0081g07,A0083i22,a0083k23,a0085l22,a0088e12,a0088h02,a0090j17,a0092i04,a0092k15,a0094o04,a0072d17,a0074g18,a0074k02,a0076g23,a0078k10,a0079B13,a0081h16,a0083l20,a0083p04,a0085p22,a0088i03,a0088m23,a00…
OY3	a0071l22,a0073m20,a0073p08,a0075o18,a0077m08,a0077p10,a0081c09,a0083e14,a0083H18,a0085h01,a0088a08,a0088d08,a0090G23,a0092d10,a0092G14,a0094h24,a0072a14,a0074b02,a0074f20,a0076a18,a0078b10,a0078i15,a0081g03,a0083i14,a0083k18,a0085l20,a0088e03,a0088g16,a0090j12,a0092i03,a0092K13,a0094o02,a0072d03,a0072G09,a0074j20,a0076g14,a0076j13,a0079a21,a0081H13,a0081j18,a0083p03,a0085o10,a0086c07,a0088m19,a00…
OY4	a0071l21,a0073m14,a0073p07,a0075o11,a0077M04,a0077p02,a0081b21,a0083e05,a0083h15,a0085g23,a0088a01,a0088D02,a0090g20,a0092d07,a0092g03,a0094h21,a0072a09,a0072C04,a0074f07,a0076A09,a0076c12,a0078h21,a0081G02,a0081g24,a0083k15,a0085l02,a0085n08,a0088f20,a0090i14,a0090k19,a0092k08,a0094n23,a0072d02,a0072g04,a0074j15,a0076g01,a0076i23,a0079A07,a0081h09,a0081j17,a0083p02,a0085n21,a0086B10,a0088M10,a00…
OY5	a0071l15,a0071o15,a0073o12,a0075n22,a0075p15,a0077o09,a0081b13,a0081e24,a0083h05,a0085g19,a0085k06,a0088c18,a0090g18,a0090i04,a0092g01,a0094h16,a0072a01,a0072c01,a0074f03,a0076a07,a0076B22,a0078g05,a0081F14,a0081g22,a0083k10,a0085k24,a0085n06,a0088f19,a0090I13,a0090k17,a0092k06,a0094n19,a0072c17,a0072f24,a0074j06,a0076e12,a0076i13,a0078n08,a0081h06,a0081J09,a0083n20,a0085n19,a0086b05,a0088M07,a00…
OY6	a0071l11,a0071N11,a0073o03,a0075n08,a0075p09,a0077n24,a0081b09,a0081e17,a0083g22,a0085g06,a0085K04,a0088c14,a0090g05,a0090h23,a0092f23,a0094h14,a0071p07,a0072b23,a0074e24,a0076a06,a0076b18,a0078e17,a0081f09,a0081G21,a0083k09,a0085k23,a0085m19,a0088f16,a0090i07,a0090k16,a0092k03,a0094m15,a0072c06,a0072f10,a0074i16,a0076e04,a0076i12,a0078n07,a0081h04,a0081i24,a0083M23,a0085n18,a0086a22,a0088m01,a00…
OY7	a0071l05,a0071n06,a0073n10,a0075n04,a0075p06,a0077n14,a0081b03,a0081e12,a0083g07,a0085f23,a0085j22,a0088c11,a0090g01,a0090h22,a0092F09,a0094h10,a0071o21,a0072b19,a0074e22,a0075p22,a0076b12,a0078d21,a0081f03,a0081g16,a0083j11,a0085k08,a0085m12,a0088f11,a0090i06,a0090k14,a0092J10,a0094m12,a0003i06,a0007g12,a0011j01,a0015m12,a0019m17,a0024o07,a0030j18,a0034n15,a0039g11,a0043g20,a0047h18,a0051c19,a00…
OY8	a0071l04,a0071n04,a0073n09,a0075m22,a0075p04,a0077n09,a0081a22,a0081d19,a0083F08,a0085f18,a0085j04,a0088b05,a0090f17,a0090h21,a0092e11,a0094g18,a0003e03,a0007a04,a0011g16,a0015g06,a0019f17,a0024i16,a0030c22,a0034j18,a0039d24,a0043d16,a0047e12,a0050o21,a0055h22,a0059I03,a0064i13,a0069k10,a0003i02,a0007e21,a0011i24,a0015k14,a0019m12,a0024n12,a0030j13,a0034n14,a0039g07,a0043g19,a0047h16,a0051b23,a00…
OY9	a0002o16,a0006m15,a0011C13,a0014p01,a0019e22,a0024f02,a0029o21,a0034e21,a0038o18,a0042o16,a0047b17,a0050l17,a0055e17,a0059b13,a0064B18,a0069h24,a0003b24,a0006p06,a0011g13,a0015e21,a0019f03,a0024i11,a0030c19,a0034j16,a0039d05,a0043D15,a0047e03,a0050o15,a0055h10,a0059H07,a0064h08,a0069k06,a0003h19,a0007e19,a0011i19,a0015k02,a0019k20,a0024m23,a0030j06,a0034n10,a0039f11,a0043G12,a0047h06,a0051b20,a00…
DY1	a0001a07,a0001d09,a0001g15,a0001j13,a0001n12,a0002a10,a0002e16,a0002i02,a0002n05,a0003a02,a0003e22,a0003j04,a0003O03,a0011M23,a0046F24,a0082P07,a0001a08,a0001d16,a0001g18,a0001j19,a0001n16,a0002a24,a0002E18,a0002i10,a0002n07,a0003a05,a0003f12,a0003J09,a0003o10,a0016D05,a0047P16,a0084G01,a0001a14,a0001e05,a0001G21,a0001j21,a0001n24,a0002b01,a0002e23,a0002i14,a0002n15,a0003a07,a0003g15,a0003j11,a00…
DY10	a0040i21,a0040L19,a0041a16,a0041e11,a0041h06,a0041o21,a0042a14,a0042h15,a0042n05,a0043b22,a0043f12,a0043h10,a0043k20,a0043p08,a0044e23,a0044k13,a0040j11,a0040m13,a0041a19,a0041e17,a0041h17,a0041o23,a0042a21,a0042h23,a0042n12,a0043c07,a0043f17,a0043h13,a0043k24,a0043p09,a0044f10,a0044m16,a0040j13,a0040m19,a0041b08,a0041e20,a0041i09,a0041o24,a0042b14,a0042i04,a0042N14,a0043c09,a0043f22,a0043i03,a00…
DY11	a0044p09,a0045d23,a0045g19,a0045J09,a0045m07,a0045p15,a0046e22,a0046j09,a0046p15,a0047c14,a0047f16,a0047i24,a0047k22,a0047n15,a0048a01,a0048f03,a0045e19,a0045e03,a0045g21,a0045j16,a0045m09,a0045p22,a0046f02,a0046k04,a0047a05,a0047C17,a0047f22,a0047j02,a0047l06,a0047n16,a0048b01,a0048f04,a0045a09,a0045e06,a0045h02,a0045k07,a0045m13,a0046a10,a0046g03,a0046K22,a0047a10,a0047d03,a0047g01,a0047j05,a00…
DY12	a0048h11,a0048n03,a0049d01,a0049j18,a0049o04,a0050a22,a0050d18,a0050g06,a0050k16,a0050n11,a0051a10,a0051e19,a0051i18,a0051l09,a0051n18,a0052B13,a0048h14,a0048n17,a0049e09,a0049k08,a0049o09,a0050b08,a0050d21,a0050g13,a0050k21,a0050n12,a0051a11,a0051e23,a0051i19,a0051l18,a0051o05,a0052b17,a0048h17,a0048o02,a0049e12,a0049k17,a0049o17,a0050b10,a0050e10,a0050g14,a0050k22,a0050n14,a0051a14,a0051f02,a00…
DY13	a0052f14,a0052k22,a0053b21,a0053h03,a0053k19,a0053p06,a0054f23,a0054N05,a0055d07,a0055g07,a0055i17,a0055K11,a0055M09,a0056a18,a0056d22,a0056j20,a0052f17,a0052l01,a0053c03,a0053h04,a0053l04,a0053p10,a0054j01,a0054o03,a0055d09,a0055g11,a0055i19,a0055k14,a0055n05,a0056a21,a0056e22,a0056J22,a0052f22,a0052l14,a0053c13,a0053h05,a0053l09,a0053p21,a0054j13,a0054o06,a0055d12,a0055G13,a0055i24,a0055k15,a00…
DY14	a0056M18,a0057a04,a0057e08,a0057i13,a0057o11,a0058b24,a0058f04,a0058j18,a0058o16,a0059d11,a0059j17,a0059n02,a0059p12,a0060d11,a0060m10,a0061a14,a0056n02,a0057a22,a0057e15,a0057i18,a0057o17,a0058c16,a0058f05,a0058j20,a0058o17,a0059d12,a0059k02,a0059n09,a0059P19,a0060g02,a0060m13,a0061a22,a0056n04,a0057b10,a0057e18,a0057i22,a0057o22,a0058c24,a0058f19,a0058j22,a0058p08,a0059e17,a0059k05,a0059n14,a00…
DY15	a0061f01,a0061n16,a0062b14,a0062G20,a0062j22,a0062n01,a0062p13,a0063f02,a0063O15,a0064e14,a0064m22,a0065A12,a0065f09,a0065J14,a0065o21,a0066C15,a0061f18,a0061N17,a0062b19,a0062H03,a0062k05,a0062n12,a0062P16,a0063f07,a0063o21,a0064e23,a0064n06,a0065a13,a0065F19,a0065j17,a0065o23,a0066D01,a0061g24,a0061n20,a0062C04,a0062h10,a0062K07,a0062n14,a0062P19,a0063f10,a0064e06,a0064f08,a0064n12,a0065a14,a00…
DY16	a0066f08,a0066m11,a0067a14,a0067g07,a0067j17,a0068a05,a0068h18,a0068m23,a0069f07,a0069J03,a0069n06,a0070c13,a0070h24,a0070k18,a0071a01,a0071e12,a0066f13,a0066m16,a0067a18,a0067g08,a0067j23,a0068A07,a0068I07,a0068n06,a0069f18,a0069J05,a0069n09,a0070c19,a0070i02,a0070k24,a0071a21,a0071f11,a0066g10,a0066n02,a0067a21,a0067G15,a0067k12,a0068a09,a0068j03,a0068n13,a0069g01,a0069j07,a0069n10,a0070c21,a00…
DY2	a0004b10,a0004g14,a0004N07,a0005b06,a0005e15,a0005j10,a0005o04,a0006b14,a0006h14,a0006n14,a0007C23,a0007h17,a0007n15,a0008d01,a0008g09,a0008j14,a0004c12,a0004g17,a0004n21,a0005b13,a0005e23,a0005l02,a0005o05,a0006c14,a0006I22,a0006n17,a0007d08,a0007i10,a0007o18,a0008d12,a0008g17,a0008j21,a0004c20,a0004H03,a0004o10,a0005c04,a0005e24,a0005l03,a0005O19,a0006c24,a0006k06,a0006n19,a0007d12,a0007i11,a00…
DY3	a0008l16,a0008p10,a0009d03,a0009g03,a0009k11,a0009n20,a0010e10,a0010i06,a0011a03,a0011e22,a0011h23,a0011j22,a0011m18,a0012B13,a0012f02,a0012j18,a0008l18,a0008p12,a0009d10,a0009g09,a0009k21,a0009o10,a0010e17,a0010i21,a0011a09,a0011f04,a0011i02,a0011k08,a0011M20,a0012b19,a0012f07,a0012k05,a0008l19,a0009e06,a0009d16,a0009h04,a0009l02,a0009o17,a0010f07,a0010j04,a0011a10,a0011f07,a0011i06,a0011K10,a00…
DY4	a0012m19,a0013b05,a0013e13,a0013i17,a0013M24,a0014a02,a0014e18,a0014k02,a0014n15,a0015b20,a0015i20,a0015n21,a0016a13,a0016e13,a0016h18,a0016l02,a0012m24,a0013b14,a0013F08,a0013j08,a0013n03,a0014a03,a0014e22,a0014k03,a0014n16,a0015b23,a0015J14,a0015n22,a0016a18,a0016e20,a0016h21,a0016l04,a0012n05,a0013b16,a0013f19,a0013j13,a0013n14,a0014a08,a0014f05,a0014k09,a0014o03,a0015c07,a0015j17,a0015O07,a00…
DY5	a0016n24,a0017B11,a0017g15,a0017l06,a0017P01,a0018b22,a0018e02,a0018i24,a0018o17,a0019d05,a0019i13,a0020A13,a0020d19,a0020h22,a0020l04,a0020n20,a0016o03,a0017b19,a0017g16,a0017m03,a0017p15,a0018c01,a0018e05,a0018j02,a0018p05,a0019d16,a0019i20,a0020a19,a0020e03,a0020h23,a0020l12,a0020o03,a0016o18,a0017c08,a0017g17,a0017m07,a0017p21,a0018c05,a0018e21,a0018j10,a0018p09,a0019e08,a0019j13,a0020b01,a00…
DY6	a0020p18,a0021i04,a0021o07,a0022D06,a0022i18,a0022M18,a0023e23,a0023k12,a0024c17,a0024f24,a0024k18,a0025b19,a0025I11,a0025o15,a0026h09,a0026n01,a0021a05,a0021i05,a0021o11,a0022e05,a0022j09,a0022o24,a0023f06,a0023k16,a0024c19,a0024g02,a0024l05,a0025b20,a0025j10,a0025p03,a0026h19,a0026n03,a0021b03,a0021i20,a0021o17,a0022e08,a0022j10,a0022p03,a0023f08,a0023l02,a0024c23,a0024g20,a0024m04,a0025c14,a00…
DY7	a0026p03,a0027f19,a0027K18,a0028e20,a0028f17,a0028m02,a0029a09,a0029e21,a0029j18,a0030a02,a0030e23,a0030k23,a0030P23,a0031e04,a0031h01,a0031j11,a0027a21,a0027f20,a0027k22,a0028A05,a0028g08,a0028M06,a0029a12,a0029f14,a0029k03,a0030a06,a0030f04,a0030l10,a0031e24,a0031e09,a0031h06,a0031j12,a0027c09,a0027G19,a0027l02,a0028a09,a0028g20,a0028m15,a0029b04,a0029g01,a0029k05,a0030b13,a0030f07,a0030l24,a00…
DY8	a0031m04,a0031p24,a0032h18,a0032o12,a0033b21,a0033e04,a0033h16,a0033m03,a0034a03,a0034h07,a0034m08,a0034p01,a0035c12,a0035h23,a0035m11,a0036b07,a0031m09,a0032a10,a0032I04,a0032o16,a0033c04,a0033e10,a0033i02,a0033m06,a0034a13,a0034i05,a0034M19,a0034p21,a0035c23,a0035i04,a0035m22,a0036b20,a0031m17,a0032b05,a0032i14,a0032p16,a0033c07,a0033e17,a0033I06,a0033m11,a0034b05,a0034i06,a0034n02,a0034p24,a00…
DY9	a0036G05,a0036n11,a0037b07,a0037f09,a0037i07,a0037m22,a0038b11,a0038H02,a0038n05,a0039a18,a0039e18,a0039h17,a0039l07,a0039n12,a0040a07,a0040f20,a0036g11,a0036n23,a0037b16,a0037f10,a0037i11,a0037n01,a0038c05,a0038h13,a0038n09,a0039a19,a0039e19,a0039i01,a0039l15,a0039N20,a0040a17,a0040g05,a0036H21,a0036o05,a0037c03,a0037f18,a0037J17,a0037n17,a0038C17,a0038h20,a0038n19,a0039b09,a0039f02,a0039i04,a00…
DX1	a0002i02,a0002i10,a0002i14,a0002i19,a0002j04,a0002j06,a0002j09,a0002j16,a0074L17,a0080E12,a0081K09,a0082F11,a0002j17,a0002k03,a0002k12,a0002K13,a0006b14,a0006c14,a0006c24,a0006d01,a0006d05,a0006e15,a0006e16,a0006f01,a0008i14,a0008j06,a0008j11,a0008j12,a0006f06,a0006f09,a0006F16,a0006f23,a0010i06,a0010i21,a0010j04,a0010j23,a0010K21,a0010m13,a0010m19,a0010n04,a0012H24,a0012i05,a0012i12,a0012J15,a00…
DX10	a0046F24,a0047P16,a0051P19,a0053K06,a0055B20,a0057K14,a0061H24,a0070I06,a0072o21,a0072o23,a0072p02,a0072p15,a0073a04,a0073c06,a0073c24,a0073d16,a0008g09,a0008g17,a0008g18,a0008h01,a0008h07,a0008H09,a0008H10,a0008i11,a0075h07,a0075h11,a0075h14,a0075h15,a0073f13,a0073F15,a0073f18,a0073g04,a0012f02,a0012f07,a0012f22,a0012g01,a0012h04,a0012H06,a0012h21,a0012h23,a0075i07,a0075i12,a0075i19,a0075i23,a00…
DX11	a0011M23,a0016D05,a0023A10,a0023E18,a0026D05,a0026I01,a0029G14,a0032N05,a0072m13,a0072m18,a0072n04,a0072N05,a0072n06,a0072n10,a0072n19,a0072o01,a0008d01,a0008d12,a0008D13,a0008d16,a0008d17,a0008d18,a0008d19,a0008e03,a0075c17,a0075c19,a0075D05,a0075d08,a0072o05,a0072o12,a0072o15,a0072o17,a0012B13,a0012b19,a0012b20,a0012b21,a0012b24,a0012c17,a0012c20,a0012d12,a0075d10,a0075e16,a0075f09,a0075f13,a00…
DX12	a0003O03,a0003o10,a0048a10,a0003o20,a0003p15,a0003p19,a0004a02,a0004a08,a0072j21,a0072k03,a0072k06,a0072k10,a0072k11,a0072k13,a0072k15,a0072k19,a0007n15,a0007o18,a0007p03,a0007p08,a0007p18,a0008a08,a0008b03,a0008b06,a0074O12,a0074o14,a0074o20,a0074p01,a0072k22,a0072l02,a0072l05,a0072m05,a0011m18,a0011M20,a0011o04,a0011o15,a0011o16,a0011o20,a0011p06,a0012a07,a0074p03,a0075a02,a0075a14,a0075a22,a00…
DX13	a0003j04,a0003J09,a0003j11,a0003j23,a0003k12,a0003k14,a0003m02,a0003M04,a0072g17,a0072h02,a0072h09,a0072h12,a0072H21,a0072I07,a0072i10,a0072I15,a0007h17,a0007i10,a0007i11,a0007j08,a0007j20,a0007j23,a0007k02,a0007k03,a0074k20,a0074l02,a0074l14,a0074m07,a0072J10,a0072j15,a0072j16,a0072j17,a0011j22,a0011k08,a0011K10,a0011k11,a0011k12,a0011l04,a0011l08,a0011L22,a0074M09,a0074n03,a0074N12,a0074n13,a00…
DX14	a0003e22,a0003f12,a0003g15,a0003H12,a0003H17,a0003h19,a0003i02,a0003i06,a0072c06,a0072c17,a0072d02,a0072d03,a0072d17,a0072e20,a0072e24,a0072F03,a0007C23,a0007d08,a0007d12,a0007d21,a0007e11,a0007e19,a0007e21,a0007g12,a0074g18,a0074h08,a0074h23,a0074i09,a0072f10,a0072f24,a0072g04,a0072G09,a0011h23,a0011i02,a0011i06,a0011i13,a0011i16,a0011i19,a0011i24,a0011j01,a0074i16,a0074j06,a0074j15,a0074j20,a00…
DX15	a0003a02,a0003a05,a0003a07,a0003a23,a0003b01,a0003b19,a0003b24,a0003e03,a0071o21,a0071p07,a0072a01,a0072a09,a0072a14,a0072a24,a0072b04,a0072b12,a0006n14,a0006n17,a0006n19,a0006o01,a0006o04,a0006o14,a0006p06,a0007a04,a0074b02,a0074c01,a0074d04,a0074D09,a0072b19,a0072b23,a0072c01,a0072C04,a0011e22,a0011f04,a0011f07,a0011F09,a0011f15,a0011f24,a0011g13,a0011g16,a0074e22,a0074e24,a0074f03,a0074f07,a00…
DX16	a0002n05,a0002n07,a0002n15,a0002n17,a0002n21,a0002o12,a0002O13,a0002o16,a0071l04,a0071l05,a0071l11,a0071l15,a0071l21,a0071l22,a0071m01,a0071n01,a0006h14,a0006I22,a0006k06,a0006k08,a0006l09,a0006l17,a0006m01,a0006m15,a0073m14,a0073m20,a0073m21,a0073N02,a0071n04,a0071n06,a0071N11,a0071o15,a0011a03,a0011a09,a0011a10,a0011a12,a0011c06,a0011c08,a0011c10,a0011C13,a0073n09,a0073n10,a0073o03,a0073o12,a00…
DX2	a0002e16,a0002E18,a0002e23,a0002f02,a0002f03,a0002f19,a0002f20,a0002g03,a0035G21,a0035O11,a0041D12,a0043K02,a0002g18,a0002g22,a0002h13,a0002h15,a0005o04,a0005o05,a0005O19,a0005o20,a0005O22,a0005p01,a0005p02,a0005p11,a0008e05,a0008e08,a0008f03,a0008f24,a0006a05,a0006a06,a0006A18,a0006a21,a0010e10,a0010e17,a0010f07,a0010f18,a0010f22,a0010g07,a0010g11,a0010g14,a0012d17,a0012d22,a0012e11,a0012e16,a00…
DX3	a0002a10,a0002a24,a0002b01,a0002b19,a0002b21,a0002c12,a0002d11,a0002d14,a0004a17,a0004a19,a0004b05,a0004b08,a0002d20,a0002e09,a0002e10,a0002e12,a0005j10,a0005l02,a0005l03,a0005l08,a0005l21,a0005m02,a0005m05,a0005m13,a0008b21,a0008c07,a0008c10,a0008c17,a0005m18,a0005n19,a0005n20,a0005n24,a0009n20,a0009o10,a0009o17,a0009o23,a0009p17,a0010a03,a0010a23,a0010b19,a0012a23,a0012b01,a0012b04,a0012b12,a00…
DX4	a0001n12,a0001n16,a0001n24,a0001o08,a0001o20,a0001p07,a0001p09,a0001p13,a0003m19,a0003n10,a0003N11,a0003o02,a0001p19,a0002a02,a0002a03,a0002a07,a0005e15,a0005e23,a0005e24,a0005g01,a0005g09,a0005g10,a0005G16,a0005g21,a0007k06,a0007m03,a0007m13,a0007n05,a0005i02,a0005I07,a0005i15,a0005i23,a0009k11,a0009k21,a0009l02,a0009l09,a0009m02,a0009m07,a0009m09,a0009m10,a0011l23,a0011m02,a0011m11,a0011m16,a00…
DX5	a0001j13,a0001j19,a0001j21,a0001j24,a0001k22,a0001l03,a0001l04,a0001l05,a0003i08,a0003i10,a0003i22,a0003j03,a0001l08,a0001l17,a0001m13,a0001m20,a0005b06,a0005b13,a0005c04,a0005C06,a0005c11,a0005c16,a0005c21,a0005c24,a0007g16,a0007g18,a0007g19,a0007h11,a0005d20,a0005D23,a0005e06,a0005e09,a0009g03,a0009g09,a0009h04,a0009H05,a0009h12,a0009h19,a0009h20,a0009j05,a0011J04,a0011j13,a0011j15,a0011j18,a00…
DX6	a0001g15,a0001g18,a0001G21,a0001g22,a0001h04,a0001h18,a0001h19,a0001i06,a0003e08,a0003e11,a0003e13,a0003e17,a0001i09,a0001i12,a0001i15,a0001J04,a0004N07,a0004n21,a0004o10,a0004O15,a0004o17,a0004o23,a0004P03,a0004p13,a0007a05,a0007a10,a0007a12,a0007b02,a0004p16,a0005a05,a0005a14,a0005a23,a0009d03,a0009d10,a0009d16,a0009e05,a0009e10,a0009e14,a0009e20,a0009e23,a0011g20,a0011h01,a0011h16,a0011h19,a00…
DX7	a0001d09,a0001d16,a0001e05,a0001e08,a0001e10,a0001f03,a0001f08,a0001f14,a0002p01,a0002p20,a0002p21,a0002p23,a0001f21,a0001f23,a0001g07,a0001G08,a0004g14,a0004g17,a0004H03,a0004h18,a0004i02,a0004j06,a0004j18,a0004k12,a0006m16,a0006m23,a0006n03,a0006n11,a0004l17,a0004l21,a0004l22,a0004n05,a0008p10,a0008p12,a0009e06,a0009e19,a0009a01,a0009a13,a0009A15,a0009b01,a0011d06,a0011d18,a0011e01,a0011e20,a00…
DX8	a0001a07,a0001a08,a0001a14,a0001b07,a0001b09,a0001b11,a0001b18,a0001b21,a0002l01,a0002l02,a0002l14,a0002m12,a0001c02,a0001c14,a0001c17,a0001c23,a0004b10,a0004c12,a0004c20,a0004c22,a0004c24,a0004D05,a0004d11,a0004f04,a0006g01,a0006g02,a0006g07,a0006h11,a0004F14,a0004f21,a0004G02,a0004g09,a0008l16,a0008l18,a0008l19,a0008L21,a0008n16,a0008n17,a0008n21,a0008n22,a0010p15,a0010p19,a0010p23,a0011e23,a00…
DX9	a0082P07,a0084G01,a0089B07,a0090K06,a0091B21,a0091K01,a0094I12,a0094J19,a0073G15,a0073g24,a0073i15,a0073j05,a0073j08,a0073j13,a0073J17,a0073j18,a0008j14,a0008j21,a0008k04,a0008k06,a0008l08,a0008l12,a0008l14,a0008l15,a0075j08,a0075j13,a0075k07,a0075k12,a0073j24,a0073k05,a0073k15,a0073l17,a0012j18,a0012k05,a0012k06,a0012k21,a0012l04,a0012l08,a0012l14,a0012l18,a0075K13,a0075k14,a0075k20,a0075l12,a00…
DZ1	a0001a07,a0001d09,a0001g15,a0001j13,a0001n12,a0002a10,a0002e16,a0002i02,a0002n05,a0003a02,a0003e22,a0003j04,a0003O03,a0011M23,a0046F24,a0082P07,a0004b10,a0004g14,a0004N07,a0005b06,a0005e15,a0005j10,a0005o04,a0006b14,a0006h14,a0006n14,a0007C23,a0007h17,a0007n15,a0008d01,a0008g09,a0008j14,a0008l16,a0008p10,a0009d03,a0009g03,a0009k11,a0009n20,a0010e10,a0010i06,a0011a03,a0011e22,a0011h23,a0011j22,a00…
DZ10	a0001c14,a0001f23,a0001i12,a0001l17,a0002a02,a0002e09,a0002g22,a0002k03,a0071l05,a0071p07,a0072c17,a0072h02,a0072k03,a0072m18,a0072o23,a0073g24,a0004f21,a0004l21,a0005a05,a0005D23,a0005I07,a0005n19,a0006a06,a0006f09,a0071n06,a0072b23,a0072f24,a0072j15,a0072l02,a0072o12,a0073F15,a0073k05,a0008o08,a0009b15,a0009f17,a0009k02,a0009m21,a0010c21,a0010g23,a0010o05,a0073n10,a0074e24,a0074j06,a0074n03,a00…
DZ11	a0001c17,a0001g07,a0001i15,a0001m13,a0002a03,a0002e10,a0002h13,a0002k12,a0071l11,a0072a01,a0072d02,a0072h09,a0072k06,a0072n04,a0072p02,a0073i15,a0004G02,a0004l22,a0005a14,a0005e06,a0005i15,a0005n20,a0006A18,a0006F16,a0071N11,a0072c01,a0072g04,a0072j16,a0072l05,a0072o15,a0073f18,a0073k15,a0008o12,a0009b17,a0009F22,a0009K05,a0009n08,a0010c24,a0010h02,a0010o22,a0073o03,a0074f03,a0074j15,a0074N12,a00…
DZ12	a0001c23,a0001G08,a0001J04,a0001m20,a0002a07,a0002e12,a0002h15,a0002K13,a0071l15,a0072a09,a0072d03,a0072h12,a0072k10,a0072N05,a0072p15,a0073j05,a0004g09,a0004n05,a0005a23,a0005e09,a0005i23,a0005n24,a0006a21,a0006f23,a0071o15,a0072C04,a0072G09,a0072j17,a0072m05,a0072o17,a0073g04,a0073l17,a0008o19,a0009c24,a0009f24,a0009k07,a0009n19,a0010e04,a0010h07,a0010p12,a0073o12,a0074f07,a0074j20,a0074n13,a00…
DZ13	a0002l01,a0002p01,a0003e08,a0003i08,a0003m19,a0004a17,a0035G21,a0074L17,a0071l21,a0072a14,a0072d17,a0072H21,a0072k11,a0072n06,a0073a04,a0073j08,a0006g01,a0006m16,a0007a05,a0007g16,a0007k06,a0008b21,a0008e05,a0008i14,a0073m14,a0074b02,a0074g18,a0074k20,a0074O12,a0075c17,a0075h07,a0075j08,a0010p15,a0011d06,a0011g20,a0011J04,a0011l23,a0012a23,a0012d17,a0012H24,a0073p07,a0074f20,a0074k02,a0074n14,a00…
DZ14	a0002l02,a0002p20,a0003e11,a0003i10,a0003n10,a0004a19,a0035O11,a0080E12,a0071l22,a0072a24,a0072e20,a0072I07,a0072k13,a0072n10,a0073c06,a0073j13,a0006g02,a0006m23,a0007a10,a0007g18,a0007m03,a0008c07,a0008e08,a0008j06,a0073m20,a0074c01,a0074h08,a0074l02,a0074o14,a0075c19,a0075h11,a0075j13,a0010p19,a0011d18,a0011h01,a0011j13,a0011m02,a0012b01,a0012d22,a0012i05,a0073p08,a0074f23,a0074k04,a0074n16,a00…
DZ15	a0002l14,a0002p21,a0003e13,a0003i22,a0003N11,a0004b05,a0041D12,a0081K09,a0071m01,a0072b04,a0072e24,a0072i10,a0072k15,a0072n19,a0073c24,a0073J17,a0006g07,a0006n03,a0007a12,a0007g19,a0007m13,a0008c10,a0008f03,a0008j11,a0073m21,a0074d04,a0074h23,a0074l14,a0074o20,a0075D05,a0075h14,a0075k07,a0010p23,a0011e01,a0011h16,a0011j15,a0011m11,a0012b04,a0012e11,a0012i12,a0074a14,a0074g02,a0074k08,a0074n21,a00…
DZ16	a0002m12,a0002p23,a0003e17,a0003j03,a0003o02,a0004b08,a0043K02,a0082F11,a0071n01,a0072b12,a0072F03,a0072I15,a0072k19,a0072o01,a0073d16,a0073j18,a0006h11,a0006n11,a0007b02,a0007h11,a0007n05,a0008c17,a0008f24,a0008j12,a0073N02,a0074D09,a0074i09,a0074m07,a0074p01,a0075d08,a0075h15,a0075k12,a0011e23,a0011e20,a0011h19,a0011j18,a0011m16,a0012b12,a0012e16,a0012J15,a0074a24,a0074g16,a0074k10,a0074o11,a00…
DZ2	a0001a08,a0001d16,a0001g18,a0001j19,a0001n16,a0002a24,a0002E18,a0002i10,a0002n07,a0003a05,a0003f12,a0003J09,a0003o10,a0016D05,a0047P16,a0084G01,a0004c12,a0004g17,a0004n21,a0005b13,a0005e23,a0005l02,a0005o05,a0006c14,a0006I22,a0006n17,a0007d08,a0007i10,a0007o18,a0008d12,a0008g17,a0008j21,a0008l18,a0008p12,a0009d10,a0009g09,a0009k21,a0009o10,a0010e17,a0010i21,a0011a09,a0011f04,a0011i02,a0011k08,a00…
DZ3	a0001a14,a0001e05,a0001G21,a0001j21,a0001n24,a0002b01,a0002e23,a0002i14,a0002n15,a0003a07,a0003g15,a0003j11,a0048a10,a0023A10,a0051P19,a0089B07,a0004c20,a0004H03,a0004o10,a0005c04,a0005e24,a0005l03,a0005O19,a0006c24,a0006k06,a0006n19,a0007d12,a0007i11,a0007p03,a0008D13,a0008g18,a0008k04,a0008l19,a0009e06,a0009d16,a0009h04,a0009l02,a0009o17,a0010f07,a0010j04,a0011a10,a0011f07,a0011i06,a0011K10,a00…
DZ4	a0001b07,a0001e08,a0001g22,a0001j24,a0001o08,a0002b19,a0002f02,a0002i19,a0002n17,a0003a23,a0003H12,a0003j23,a0003o20,a0023E18,a0053K06,a0090K06,a0004c22,a0004h18,a0004O15,a0005C06,a0005g01,a0005l08,a0005o20,a0006d01,a0006k08,a0006o01,a0007d21,a0007j08,a0007p08,a0008d16,a0008h01,a0008k06,a0008L21,a0009e19,a0009e05,a0009H05,a0009l09,a0009o23,a0010f18,a0010j23,a0011a12,a0011F09,a0011i13,a0011k11,a00…
DZ5	a0001b09,a0001e10,a0001h04,a0001k22,a0001o20,a0002b21,a0002f03,a0002j04,a0002n21,a0003b01,a0003H17,a0003k12,a0003p15,a0026D05,a0055B20,a0091B21,a0004c24,a0004i02,a0004o17,a0005c11,a0005g09,a0005l21,a0005O22,a0006d05,a0006l09,a0006o04,a0007e11,a0007j20,a0007p18,a0008d17,a0008h07,a0008l08,a0008n16,a0009a01,a0009e10,a0009h12,a0009m02,a0009p17,a0010f22,a0010K21,a0011c06,a0011f15,a0011i16,a0011k12,a00…
DZ6	a0001b11,a0001f03,a0001h18,a0001l03,a0001p07,a0002c12,a0002f19,a0002j06,a0002o12,a0003b19,a0003h19,a0003k14,a0003p19,a0026I01,a0057K14,a0091K01,a0004D05,a0004j06,a0004o23,a0005c16,a0005g10,a0005m02,a0005p01,a0006e15,a0006l17,a0006o14,a0007e19,a0007j23,a0008a08,a0008d18,a0008H09,a0008l12,a0008n17,a0009a13,a0009e14,a0009h19,a0009m07,a0010a03,a0010g07,a0010m13,a0011c08,a0011f24,a0011i19,a0011l04,a00…
DZ7	a0001b18,a0001f08,a0001h19,a0001l04,a0001p09,a0002d11,a0002f20,a0002j09,a0002O13,a0003b24,a0003i02,a0003m02,a0004a02,a0029G14,a0061H24,a0094I12,a0004d11,a0004j18,a0004P03,a0005c21,a0005G16,a0005m05,a0005p02,a0006e16,a0006m01,a0006p06,a0007e21,a0007k02,a0008b03,a0008d19,a0008H10,a0008l14,a0008n21,a0009A15,a0009e20,a0009h20,a0009m09,a0010a23,a0010g11,a0010m19,a0011c10,a0011g13,a0011i24,a0011l08,a00…
DZ8	a0001b21,a0001f14,a0001i06,a0001l05,a0001p13,a0002d14,a0002g03,a0002j16,a0002o16,a0003e03,a0003i06,a0003M04,a0004a08,a0032N05,a0070I06,a0094J19,a0004f04,a0004k12,a0004p13,a0005c24,a0005g21,a0005m13,a0005p11,a0006f01,a0006m15,a0007a04,a0007g12,a0007k03,a0008b06,a0008e03,a0008i11,a0008l15,a0008n22,a0009b01,a0009e23,a0009j05,a0009m10,a0010b19,a0010g14,a0010n04,a0011C13,a0011g16,a0011j01,a0011L22,a00…
DZ9	a0001c02,a0001f21,a0001i09,a0001l08,a0001p19,a0002d20,a0002g18,a0002j17,a0071l04,a0071o21,a0072c06,a0072g17,a0072j21,a0072m13,a0072o21,a0073G15,a0004F14,a0004l17,a0004p16,a0005d20,a0005i02,a0005m18,a0006a05,a0006f06,a0071n04,a0072b19,a0072f10,a0072J10,a0072k22,a0072o05,a0073f13,a0073j24,a0008o01,a0009b03,a0009f15,a0009j19,a0009m19,a0010C10,a0010g19,a0010n07,a0073n09,a0074e22,a0074i16,a0074M09,a00…
