# Supplementary material for: Whole Genome Mapping with Feature Sets from High-Throughput Sequencing Data
Source: PLoS One. 2016 Sep 9;11(9):e0161583. doi: 10.1371/journal.pone.0161583 (PMC5017645; doi:10.1371/journal.pone.0161583)
Supplement: S2 Data — (ZIP) [file pone.0161583.s003.zip]

Archive with 1 entries (1 files):
- S2_Data.zip
