# Supplementary material for: Whole Genome Mapping with Feature Sets from High-Throughput Sequencing Data
Source: PLoS One. 2016 Sep 9;11(9):e0161583. doi: 10.1371/journal.pone.0161583 (PMC5017645; doi:10.1371/journal.pone.0161583)
Supplement: S1 Table — The quality matrix was from sequencing data. (XLS) [file pone.0161583.s006.xls]

## Sheet: qality_matrix
	2	5	6	7	8	9	10	11	12	13	14	15	16	17	18	19	20	21	22	23	24	25	26	27	28	29	30	31	32	33	34	35	36	37	38	39	40	41
	B	E	F	G	H	I	J	K	L	M	N	O	P	Q	R	S	T	U	V	W	X	Y	Z	[	\	]	^	_	`	a	b	c	d	e	f	g	h	i
1	2659040	0	0	0	0	0	8720453	0	0	0	0	0	9187578	0	0	27717	0	0	1953559	8503833	0	7115352	21862455	31284796	16834568	0	92927728	589887754	0	152309847	496122994	0	0	0	0	0	0	0
2	329846	0	0	0	0	0	7901852	0	0	0	0	0	12463293	0	0	207539	0	0	3200240	7310799	0	7559129	19688787	35224472	15097681	0	74437873	507594288	0	77074079	671307796	0	0	0	0	0	0	0
3	252042	0	0	0	0	0	7969108	0	0	0	0	0	10435988	0	0	29810	0	0	3859400	7077493	0	8381699	19121413	36391346	16980622	0	72083671	474531921	0	67770912	714512249	0	0	0	0	0	0	0
4	167507	0	0	0	0	0	7874811	0	0	0	0	0	5198828	0	0	4935296	0	0	3282167	0	0	6855383	10311296	880201	15204384	99391	23711833	773415	34054101	49818222	0	338173725	0	938057114	0	0	0	0
5	151332	0	0	0	0	0	8355638	0	0	0	0	0	5930931	0	0	4999100	0	0	3766903	0	0	7527845	11493477	1028366	16336199	103488	25883908	902805	36089543	52153268	0	342649910	0	922024961	0	0	0	0
6	81128	0	2134	0	1267572	0	5180664	2196177	0	0	1138	657921	1376285	4303865	2019832	2740543	0	609729	285160	4139052	1884	8370872	9985405	2172921	9107586	6921731	24184431	4898611	41254176	46043682	1967	316557127	29693882	915342199	0	0	0	0
7	82078	1190	4778	0	1311006	3	5263252	2169595	1109	0	2134	693783	1424183	4440127	2087652	2662238	827	640504	296021	4236302	2882	8510927	10076076	2637341	8931176	6995279	24482439	5163938	41956146	46436968	2743	318448642	29871904	910564431	0	0	0	0
8	57526	3047	5225	332	1480375	7	5882075	2434761	2278	55	2332	742473	1518471	4597484	2211979	2799474	2970	696905	314123	4412631	2788	8769733	10303761	3556426	8266170	7117702	24976265	5253851	42561694	46924924	3181	320358069	30161730	903976857	0	0	0	0
9	49763	5024	5972	2208	1502293	57	5957424	2455435	3450	462	2793	800369	1520155	4772345	2278977	2832096	7267	703776	324293	4447843	5682	8927746	3247083	11959125	7433489	7239083	25317390	3989085	37486851	32804500	22277151	109639154	52625	195220034	115370573	830756101	0	0
10	52465	7392	7060	4342	1452979	905	5846316	2397852	6866	868	2878	797709	1505546	4742010	2298023	2848086	12744	711470	337172	4487959	13617	8986783	3287361	13659896	5800343	7366140	25640446	3938114	37884252	33254665	22385737	110857503	49464	196774726	117707267	824270718	0	0
11	48055	9030	9320	6922	1499897	6147	5934688	2398790	9792	1296	4502	815674	1546649	4740798	2338408	2868896	16566	748271	350245	4592085	30516	9128449	3357887	15908451	3690300	7456779	26100765	3955320	38275322	33645842	22437494	112062809	50277	198306345	118861409	818183678	0	0
12	31419	9687	12174	10892	1490487	15368	5911090	2399691	11729	1942	6798	823426	1534476	4747470	2351254	2888045	19616	756630	352877	4638089	59969	9121312	3386609	18019854	1650228	7526729	26380430	3857731	38554026	34011926	22527251	113039488	62086	199896552	120398472	812891851	0	0
13	14991	10557	15678	14458	1563759	29896	6103749	2468084	14180	2704	8928	846994	1601805	4728315	2452209	3000995	22352	806422	369829	4824922	103176	9245818	3462472	18770712	1194098	7722197	26969166	3828035	39141088	34534122	22637269	114500655	67231	201544810	122191498	804584500	0	0
14	18781	11514	19937	19734	1634860	53473	6245296	2514984	16929	4085	12531	150826	2123507	5008360	2539035	3074684	25219	845461	381958	1586742	3550701	9463689	3551087	19030311	1185170	7881977	11422720	18609856	26391755	37505796	26931588	21226969	72340585	59995240	172264603	108399893	306788024	506569794
15	6327	12707	25385	26387	1710407	89140	6402940	2567493	20682	5956	16745	196128	2178366	5118129	2596012	3142171	30412	890495	397810	1661741	3718636	9580788	3633465	19298087	1219147	8025879	11813308	18877013	26724704	38126914	27339141	21807168	73171620	60828508	174391626	109038453	308047286	496660498
16	5670	14243	33196	35542	1811755	141237	6586016	2633319	25266	8738	22204	249799	2233056	5194222	2658514	3217823	37012	937771	419238	1742628	3916050	9660842	3695501	19489902	1250604	8171945	12198503	19104328	26951689	38732471	27637754	22433976	73733704	61504783	176430812	109835423	309603252	487038886
17	24128	15569	42683	45666	1880001	208714	6586734	2614145	31384	11821	28689	316638	2297967	5248215	2727281	3298316	44830	1006971	442230	1842728	4171611	9722460	3786251	19744853	1292329	8358178	12679519	19408426	27257358	39489668	28030188	23211154	74492435	62275796	178760984	110456393	311007609	476537752
18	15594	17733	53499	57554	1955600	293164	6578371	2584978	37533	15506	37723	391972	2358004	5211220	2784978	3364243	54652	1076787	464867	1967708	4456572	9829876	3899966	19908360	1340563	8542260	13311692	19764285	27498325	40329823	28411144	24076026	75252241	63090646	181187096	111213042	312101985	465862086
19	8244	19677	66121	73963	2102723	406030	6706370	2595458	44979	20539	46062	481186	2207834	617862	7631665	3440082	67720	1158983	492381	2107151	4786674	9859322	3997878	19951248	1410077	8694881	13946171	20056802	27511425	25523047	43981064	25016570	66807797	62682337	153331399	135913350	320471672	465160930
20	10759	21879	83172	92777	2168921	527216	6463089	2444506	54462	27321	58616	583873	2304376	769263	7354422	3476406	82391	1252791	525816	2239823	5149779	9783323	4093411	20011599	1475448	8864450	14654014	20359424	27644640	26146209	44625437	26104345	67668777	63858624	156337136	138548625	320847325	452683229
21	3636	25452	105638	121427	2412299	730542	6744844	2483087	66024	35942	74958	713944	2474261	937646	7164311	3620790	100561	1373307	568794	2420963	5652503	9879119	4258985	20007548	1556174	9078362	15576470	20761302	27570706	26816259	45099443	27229999	68213381	64680583	158562908	141209585	319241916	441824005
22	4244	28047	127933	151131	2567749	947207	6628785	2353200	79868	46451	93056	859618	2624411	1144583	6940771	3686718	121652	1496029	614677	2591338	6179740	9828485	4392519	20053472	1641474	9273555	16541539	21132972	27596848	27580381	45722283	28589971	68983724	65897496	161757273	143913982	318595631	428608861
23	4461	31924	158823	188123	2797639	1238919	6648357	2253140	96458	58132	117043	1026329	2806597	1352384	6691722	3822502	147103	1649973	672416	2786222	6829461	9792091	4573954	20062073	1760569	9531618	17641660	21600090	27515217	28495776	46389401	30109940	69766600	67166306	165089564	146715784	317427179	414382124
24	1261	35427	190480	228443	2975382	1553245	6443602	2064395	114095	72489	141836	1198698	2970754	1569455	6327206	3890738	176948	1793176	728195	2976414	7482210	9678753	4743053	19922191	1880854	9753383	18810005	22040381	27305443	29409042	46991007	31756649	70432281	68364615	169376124	141201387	304939967	419858090
25	4151	38716	224101	276412	3167838	1919094	6219727	1841960	133645	91267	171798	1387371	3139515	1796518	5919404	3955732	213337	1958024	797495	3174563	8184158	9543747	4927433	19704182	2018561	9915765	20090702	22440369	27001469	30293755	47410892	33437634	70765387	69471709	172201352	142807576	305790700	406961615
26	7431	48366	288410	362524	3690927	2539142	6570923	1762058	160154	116031	210364	1608488	3355496	2055976	5555733	4071643	251294	2133799	865395	3366946	8937734	9297264	5099460	19248417	2155360	10042372	21261080	22731064	26345300	31086473	47389371	35106473	70703893	70182923	174001815	143107301	307184043	396496231
27	16762	55579	347484	442604	4051136	3136093	6444863	1500682	195896	147929	255599	1887444	3678450	2389046	5245472	4208374	303010	2359307	966338	3597089	9893316	9293867	5356107	19258378	2358794	10348142	22801704	23355401	26031974	32306979	47771257	37173148	71167423	70766401	177134223	141130967	309546935	382473501
28	17821	63339	405131	521491	4283266	3698985	6050890	1156129	232042	182489	303924	2141994	3928656	2620261	4781717	4225234	363104	2558206	1067272	3772107	10676150	9225727	5570669	18850149	2559575	10447245	24398386	23746851	25473099	33342348	48050153	39242543	71132033	71854674	179896849	140564483	312093734	369898948
29	21895	72911	483817	633016	4704616	4489916	5832045	853129	272421	221904	365491	2434090	4195832	2738723	4458125	4400039	427055	2829708	1186598	3960240	11665973	9235462	5891025	18553901	2821234	10794798	26043541	24476292	24831715	34838027	48369811	41615104	71453744	72584630	183417264	138550203	313859471	355813908
30	14827	84544	575235	759472	5100996	5336824	5410991	556444	322020	270621	436668	2755223	4516904	2755429	4240433	4569295	505867	2842806	1324459	4413668	12564872	9446560	6236120	18284737	3104813	11132757	27867538	25221168	24252345	36404133	48749713	44178135	71570678	73498419	186816858	136858240	313741988	342675874
31	9235	96972	669425	890171	5435837	6189314	4790503	327500	377101	324090	513277	3079343	4797365	2609216	4089963	4668152	596065	3088266	1475575	4599796	13200465	9797678	6579393	17830198	3425502	11403493	29687900	25946342	23548771	38028549	49121148	46881772	71668991	74654229	190603595	135076431	313437443	329878608
32	15799	102202	713665	963233	5382763	6635593	3761496	190809	426914	385498	569738	3347989	5036296	2331181	3834257	4492972	700282	3175795	1598727	4681561	13110404	10320282	6740903	16675318	3696383	10953800	31443003	25748342	22179060	38457329	48082911	48906164	68936095	75618973	188606297	137159572	311626103	332789965
33	9926	114919	797752	1092312	5515106	7312442	2879807	146769	475552	439631	647975	3580350	5108554	1892269	3839647	4547273	786369	3397328	1742135	4806157	13306758	10571541	7026151	15993912	4044068	11210738	32480769	26258406	21132221	39902750	47727892	51481589	68348798	75839463	190876698	132567053	309745092	331751502
34	20570	129995	889331	1242984	5638770	7971934	2043828	146101	527871	500317	737149	3815960	5137681	1491921	3920523	4642335	882092	3648234	1900439	4968985	13531819	10754708	7386735	15511397	4447103	11580472	33359990	26954027	20355671	41584622	47490346	54226937	67944848	76184085	193777876	128458040	308332963	327259015
35	12153	147873	1004451	1426133	5797596	8682079	1356837	164512	592394	576660	845547	4091371	5163930	1189088	4051116	4792658	1000243	3763858	2098591	5159645	13983399	10929970	7921879	15243381	4926066	11993683	34310683	27766855	19905065	43482087	47570303	57144529	67434268	77043604	196509218	125099045	306221252	319995652
36	13025	167621	1124183	1618453	5900615	9220324	814547	188445	668335	664239	958988	4368583	5103424	982879	4188783	4925469	1139140	4033391	2321693	5435588	14345781	11046439	8414528	15125912	5469409	12436176	35222150	28650574	19816945	45517333	47879427	60217531	67099119	77856933	199030482	122621838	303456543	311352829
37	11182	189862	1256815	1827679	5983750	9607415	447303	216100	748460	760808	1084852	4652998	4965396	871453	4313099	5033243	1290139	4306113	2559938	5737530	14663801	10996632	8956356	15060239	6074308	12829073	35930206	29490263	19980681	47601728	48176292	63339668	66579866	78897660	200552727	121466892	300007151	302929996
38	11705	216796	1397903	2055749	6055405	9832036	236289	247400	835159	871515	1216835	4931632	4738346	849799	4474834	5170152	1456420	4592217	2839308	6074101	15039374	10811519	9560561	15186183	6740503	13322658	36399385	30464149	20431862	49828229	48630209	66469832	66178094	79907294	201756887	120700299	296409864	293457171
39	11521	252330	1555867	2319922	6199801	10063873	143983	285377	935780	994622	1364309	5229423	4464165	893491	4662666	5324485	1644189	4216545	3051419	7217427	15435030	10504926	10203458	15401732	7486121	13815805	36692629	31442685	21099429	52122145	49116311	69590802	65762389	80882980	195795447	127215270	292576114	283423206
40	5805	289686	1730421	2627501	6364696	10206753	117801	326712	1042099	1143269	1535447	5560711	4175750	984190	4878367	5506765	1862194	4474082	3387649	7779289	15925352	10190773	10933327	15743024	8310452	14417659	37023179	32596179	21959619	54609638	49757271	72524143	65579656	81869557	196305379	126611280	287898240	273143759
41	1520	302060	1784077	2769842	6195250	9747615	121198	371108	1113357	1291598	1629147	5744681	3751578	1017038	4796502	5280914	2086594	4457851	3662163	8095193	15560581	9781938	11297719	14986347	9032388	13889885	37058482	32257686	21806653	55410874	48360096	74806469	61863618	83029016	189094656	131891183	284770899	280279898
42	3180	338579	1911073	3019291	6229787	9523080	134576	412083	1208897	1433980	1776520	5914951	3361578	1109750	4936267	5341760	2278923	4621134	3945182	8571341	15712961	9179273	11855193	15105287	9794701	14353337	36447548	32960955	22476852	57177031	48732298	77016174	61941880	83018206	187401475	129302405	281646741	279203425
43	2033	382922	2084293	3346697	6395404	9482298	148771	453361	1315424	1583911	1949780	6072179	3015579	1219197	5164887	5472104	2480442	4830057	4259549	9122045	15980353	8572430	12544020	15351155	10640804	14979696	35837989	33874549	23350807	59007775	49540881	78988204	62698526	83048471	186071983	127006345	277954465	275168288
44	5694	430903	2242125	3661761	6544181	9321596	167112	505297	1431505	1756871	2110561	6226707	2701553	1326854	5387530	5570701	2726004	5040438	4614815	9725118	16240375	8033341	13277219	15541821	11574164	15608033	35520119	34874288	24246842	61001423	50593877	80846365	63734647	83649207	184846357	125736038	273899623	268676609
45	216	488697	2423488	4028011	6806637	9285695	189898	569511	1498713	1955900	2237473	6125884	2163043	1445488	5069511	5697598	4535561	3918492	4821875	10936905	16549238	8194633	14088758	15763138	12584324	16253403	35290812	35985826	25198082	62900990	51895413	82520842	64980003	84258753	183462390	122635793	271463542	261173138
46	224	541667	2558437	4338548	6928288	8928566	215761	636586	1621171	2169625	2412794	6208584	1897509	1564071	5270471	5761931	5009160	4005305	5241114	11757873	16819357	7764522	14981467	15926877	13745006	16936987	35200525	37213853	26227410	64819296	53611358	84231901	66505014	85122790	182195388	122326037	266155209	252546992
47	771	610063	2709706	4704190	7156638	8660909	243824	701058	1733869	2373642	2582641	6158206	1673941	1694910	5515411	5871008	5516431	4091693	5665068	12633459	17052851	7287577	15939522	16132722	14907971	17689286	35022874	38570701	27357948	66489301	55660998	85910633	68098769	85879538	180737326	121986396	260652456	243723367
48	32	668158	2852398	5091785	7444474	8477887	274738	773757	1833738	2597303	2749981	6083485	1501538	1818677	5762273	5937064	6033682	4162191	6119669	13477762	17240042	6843526	16890243	16239227	16128326	18386460	34910424	39873159	28455910	67877312	57889949	87816963	69546164	86582057	178554068	122387179	254555606	235560467
49	2880	678184	2891061	5306861	7550692	8025166	308815	855812	1896507	2855014	2880357	6016430	1359450	1884106	5859920	5797575	6455268	4184374	6582375	12359298	18263078	5984802	17612883	17178733	17328616	18639220	34917542	40622457	29042419	69127458	59380230	89139051	71325095	88946517	158807507	140336907	248697571	230297443
50	3761	754261	3024708	5698994	7845557	7689019	334573	916947	1997105	3038333	3013436	5742478	1287667	1980526	6101461	5847549	6866269	4220651	6931492	12923168	18362190	5507550	18397897	17344766	18288800	19406384	34342353	41762616	30022762	69838794	62134116	92144992	73009640	89007447	156525877	138472309	243302269	225308957
51	3430	696864	2717797	5338504	7411823	6595636	505524	1360110	2479326	4527640	3447180	7257659	1028182	1962079	6072362	4708765	9711608	4635466	10058288	16562809	21856268	7136500	23360519	17014752	29003077	20097430	51056219	49988672	34498412	91220883	70022746	98704966	71776869	124523877	158121298	150959126	179434512	143540496
52	1269597	767222	2729107	5521782	7327931	5956570	433634	1113574	2128812	3736983	3126772	5390624	1017497	1976083	5978770	4945437	8458173	4175366	8538993	14803496	18244313	5219705	21395370	16989900	23779135	20111726	39509626	48012057	35611560	79356218	72905543	97004783	75692062	109391531	164393645	178148668	202018108	142217301
53	2691142	801638	2645150	5537198	7172631	5244108	413557	1027895	2029843	3412666	2985512	4496053	1034589	2017097	6112940	4969396	8175813	3992822	7998615	14205313	16911834	4420817	20523586	16615224	21793647	20560792	34045385	45843818	34425411	73569733	73738462	99275084	78233025	93967829	157664652	163582616	233079916	164181865
54	4267587	753295	2508200	5402160	6978587	4584349	418684	1012419	1945564	3375799	2905365	3972720	1011175	2002956	6095143	4738654	8081142	3880364	7964435	13895732	16080647	4076661	20110566	16037818	21502911	20481221	31660269	44787440	33482297	70962218	74311742	105639052	78344247	91343093	146520301	149612703	232435630	196214528
55	5957567	791960	2491940	5572704	7076407	4100065	424787	1010730	1664855	3356848	3180135	3544881	956380	2117299	6292779	4694228	7758462	4326236	8009958	13962447	9978535	9535921	20315023	15827226	21697538	21117949	30283316	45143079	33779644	69367740	77125125	111598364	79853354	87374134	143806533	140946893	223442547	210914085
56	7778057	850322	2524905	5844942	7351411	3702208	451948	1042911	1682163	3431411	3225782	3263491	967769	2201090	6607361	4680455	8070422	4377667	8259199	14256135	9472592	9810000	20908181	15905535	22229800	21976733	29585832	46127877	34634664	69171034	80408899	116663700	81642604	87293535	139428743	136647435	214970964	211949897
57	9693864	914788	2558760	6139380	7664114	3314385	492099	1096307	1723617	3558712	3258442	3069045	968893	2276385	6924463	4611855	8478645	4438482	8604352	14571685	9077286	10108089	21580787	15961331	22954413	22841353	29274301	47344740	35693558	69397646	84124882	121337375	83441520	87782062	135771472	134471440	206987172	206889974
58	11721973	975961	2537390	6336233	7835438	2856252	538688	1161765	1765465	3700934	3276758	2923492	969934	2357095	7240597	4527399	8954345	4510463	8986811	14909657	8746540	10464316	22357219	16073273	23753321	23804432	29191594	48806664	36927755	69901642	88196801	125888425	85279622	88317269	132507280	132758738	199209363	199126770
59	13865207	1051303	2559361	6662528	8174006	2482649	587244	1219119	1797627	3810812	2857821	2806941	980756	2341589	8059400	4463273	8018878	4007198	11544288	12566072	7434817	10172735	27608337	16210132	24511771	24861819	29192435	50423517	38261595	70457910	92504108	130461098	87163982	88722588	129165096	129478548	191167034	191744080
60	16104229	1130299	2562944	6964934	8443462	2095357	648864	1286013	1845964	3958999	2823502	2743445	982642	2439632	8505578	4394105	8451397	4082116	12139588	12693195	7160629	10623893	28792315	16392201	25254065	25975715	29338831	52174513	39674263	71034910	96959071	134982937	89090756	89211152	125880080	128009493	183005195	181541390
61	18447747	1214766	2555425	7281414	8691316	1729652	707407	1348450	1884906	4064235	2763140	2714300	983030	2542169	8962141	4294030	8904699	4168119	12741551	12761321	6915780	11078978	30004100	16560403	25940282	27128716	29645563	53916149	41164552	71660930	101446797	139448072	91072223	89396794	122487769	127020709	174650996	171099043
62	20893319	1306718	2538272	7602984	8920979	1392374	773200	1410032	1920162	4161676	2688127	2732493	987361	2642422	9453932	4197818	9367345	4244484	13351817	12778825	6724543	11602025	31252042	16744947	26474310	28376371	30048775	55730667	42665631	72284560	106071821	144133760	93092513	89679695	118771997	125543352	165977687	160858638
63	23448009	1399418	2543184	8021019	9162588	1098247	841842	1477478	1958672	4248389	2609569	2772234	991124	2750634	9989912	4097982	9845804	4332915	13977834	12739503	6600360	12184036	32508113	16934293	26903930	29677461	30616076	57548759	44232983	72928597	110748473	148987711	95005697	89897836	114903092	123826093	157214332	150373475
64	26120598	1502775	2535889	8436928	9355794	839096	924907	1553921	2009780	4338051	2528543	2855786	995740	2872743	10577022	3981387	10378942	4426156	14662248	12692716	6567052	12813485	33844143	17171267	27288965	31043839	31381353	59402020	45894553	73582918	115376407	153693874	96802443	89788454	110744930	122403515	148178442	139830992
65	28887827	1619615	2537446	8946227	9572698	623631	1004990	1620156	2061774	4397637	2444491	2643914	1319222	2990889	9434396	5580435	10904066	4510147	12773617	15077959	6544291	13431107	34246863	13349633	27405455	37382632	32225249	61166250	47602326	74160797	120186113	158504337	98753603	89309559	106370524	120933662	139258219	129615917
66	31765492	1689924	2481051	9325325	9590828	437671	1104913	1710782	2100825	4481114	2356391	2738293	1337970	3104355	9811375	5580237	11437373	4594875	13235105	15101582	6568675	14046265	35412089	13336064	27482392	38989526	33180806	62835303	49268403	74726534	124742729	163966966	100464131	89049429	101449738	119643280	130215412	120034451
67	34756839	1806665	2482094	9900130	9707861	300370	1197024	1784220	2153882	4520768	2265146	2837745	1368807	3220251	10261318	5616343	11912092	4669854	13667419	15013696	6613496	14746960	36529968	13382983	27269229	40657559	34199949	64457565	50907389	75418744	129390523	169559421	102238173	88683853	96517979	117634938	121262336	110484085
68	37881176	1902349	2413744	10276698	9542590	191813	1303681	1847727	2207787	4524003	2166709	2964819	1390447	3329586	10694989	5623881	12445194	4735133	14069229	14961762	6707284	15467018	37660347	13443381	26984568	42416990	35374475	66073040	52565852	76224272	134089808	175247502	103750868	88364417	91377566	115479547	112437526	101259896
69	41142398	2016275	2370544	10784981	9454974	118004	1398543	1905995	2253363	4475379	2073150	3096769	1423826	3459367	11178766	5661254	12949873	4807214	14427307	14913384	6842993	16267939	38752781	13609939	26551125	44214367	36652453	67602843	54247786	77127856	138721982	180796090	105202650	87809189	86110167	113130923	103641687	92203538
70	44504399	2130398	2330264	11309351	9299629	71371	1503917	1965022	2298926	4420837	1975826	3250718	1446078	3571225	11610395	5674204	13479690	4861633	10931973	11632154	14017567	17058929	39759154	13758024	25969441	46055895	37991852	69095950	55926097	78092468	143513212	186350992	106448898	87452236	80647467	110680631	94915833	83395018
71	48021864	2272468	2305902	11964388	9214607	41749	1633250	2057398	2381327	4415421	1899332	3423207	1483493	3712953	12152171	5725305	14065781	4936235	11047798	11513891	14554811	17951592	40770648	14030456	25311378	47983970	39296716	70558851	57546405	79190225	148156762	191679411	107510837	86860144	75046696	107544788	86307113	74828331
72	51695691	2410044	2283232	12663566	9113224	24922	1777073	2149081	2455704	4398983	1827084	3615205	1518623	3874426	12718766	5803679	14683962	5016297	11134161	11472645	15120066	18916550	41799818	14369964	24635461	49956702	40707727	71903349	59138466	80262068	152732237	196703118	108277516	86315079	69280496	104186048	77801579	66655062
73	55515753	2545506	2241841	13310082	8902828	14813	1925136	2225758	2524005	4340459	1741658	3809532	1546849	4017377	13203103	5854051	15295275	5064292	11094659	11451135	15682967	19832261	42713919	14730699	23852704	51889806	42090419	73209721	60765305	81496561	157619341	201827512	108801714	85498400	63555840	100779569	69562565	58864259
74	59552286	2745096	2262186	14339688	8953550	10537	2100315	2336185	2639882	4349011	1695530	4035874	1601823	4213060	13953298	6011759	16008200	5165000	11143296	11533082	16311751	20990907	43826383	15188804	23077672	54113882	43360608	74477388	62351024	82511100	162225732	206089314	108845802	84356951	57704977	96728899	61293781	51293041
75	63643213	2913130	2228913	15138819	8758570	8383	2297092	2460765	2742289	4354969	1620760	4268365	1630666	4378040	14479974	6139406	16757659	5247083	11075183	11651744	16878234	22036808	36259422	24033850	22322591	56127544	44646786	75633689	63938895	83539822	166835293	210569305	108721860	83223241	51949797	92950144	53584701	44350669
76	67846681	2576243	1886886	13757972	7910468	7677	3108912	3188456	2757710	5534182	1322672	5427757	1337967	5047971	13310273	7443969	22684098	6473695	13870621	14611523	21379543	25964991	47150623	28417317	31362344	69767529	59853957	94545084	79938270	83519726	180811795	171562613	100711077	64453423	40827708	80657507	33300449	25067985
77	71567268	2680435	1797175	14042966	7182418	6884	2557943	2526673	2598034	4137938	1264976	4654525	1430111	4523796	13400108	6335472	18916277	5250158	10722652	12489619	19152732	23560729	39443759	27251556	22921080	65202922	53614868	87702458	78420329	90575962	196138098	190002869	108277038	66999939	39134302	88829592	32522755	21561258
78	75613348	2692952	1673151	14081137	6548300	6864	2433810	2314108	2564321	3547696	1196010	4458871	1466547	4373136	13641780	5945889	17629089	4827279	9392412	11589991	18004712	23217988	35778009	25933041	18979579	61701452	48878956	80845274	71744586	92019649	193772053	219652999	110231083	76178969	35562434	85894381	33576960	21428858
79	80063704	2748596	1578450	14310210	6066164	6949	2464213	2243469	2587321	3236670	1139107	4453988	1494825	4370556	13966657	5869417	17341147	4649818	8642305	11339036	17806820	23721721	34201687	25865199	16932652	60967514	47271099	78408506	69138143	91482065	191889094	240619331	110074731	81128300	31302902	79373668	29235557	21406083
80	84920191	2819452	1498752	14676572	5688586	7041	2553619	2219005	2637810	3004084	1088642	4557924	1523436	4442826	14337278	5948220	17524432	4566702	8102358	11371985	18010278	24600159	33560425	26308902	15582994	61616310	46905296	78041428	68729214	91598927	193510005	252984351	109143974	82229871	26924692	73195132	23897645	19069156
81	90159253	2926746	1464502	15382502	5453631	6949	2674395	2224006	2703707	2829481	1051850	4680221	1562833	4549789	14792641	6106426	17841085	4511177	7619509	11555801	18316998	25660899	33224507	26953098	14441380	62862941	47015123	78683157	69228118	92096529	197057373	260767386	107446512	81349152	22834046	66637656	19038759	15687536
82	95736575	3025281	1407396	15960880	5154019	7378	2835184	2266740	2782466	2703785	1011122	4835598	1596724	4675568	15199691	6331194	18310784	4484877	7184468	11802883	18737849	26816249	33015728	27673234	13466719	64402360	47233308	79732330	70133185	92680829	201309244	266478160	105128709	79100787	19089106	59918256	14835676	12333332
83	101672037	3087507	1322970	16245094	4747222	7309	2955119	2261638	2825934	2500890	959188	4977285	1614769	4790142	15457355	6565472	18737260	4420159	6688942	12069815	19171929	27970013	32711353	28425964	12554811	66008673	47506817	81097568	71244869	93212482	206185316	271041631	102658819	76200006	15761018	53079745	11290427	9370126
84	108029339	3165310	1262026	16770498	4427365	7384	3086139	2258940	2881455	2312652	924228	5121097	1652229	4921466	15850971	6832266	19161586	4357801	6205496	12362057	19611773	29259875	32427478	29220230	11655597	67771050	47726481	82600021	72497035	93545232	211009757	274256801	99683758	72425614	12777245	46111512	8345836	6882074
85	114880918	3236989	1203289	17235446	4118541	7287	3223019	2252736	2935430	2137252	882048	5269259	1677849	5039626	16140703	7139560	19561545	4275749	5730442	12647535	20003457	30521974	32021035	29942860	10820372	69377069	47787475	84066086	73643612	93689110	215710139	277071516	96547277	68112178	10192233	39389899	5995504	4910655
86	122270969	3309397	1144737	17733656	3820732	7477	3354003	2241868	2980863	1963515	845023	5389773	1703149	5147229	16456418	7464593	19934506	4168717	5256301	12904714	20413539	31810196	31484496	30673366	9997742	70950701	47770232	85521505	74840229	93594878	220192240	279299741	92950282	63280122	8004423	32919352	4188443	3408547
87	130270027	3332224	1061872	17906491	3463739	7614	3478206	2217040	3018627	1785556	797998	5498558	1725005	5236920	16679463	7806324	20250981	4041880	4786882	13158944	20785438	33089592	30840222	31398560	9267542	72471664	47727746	86978647	76116824	93385796	224695731	280739616	89218223	57931117	6172868	26911156	2847180	2295401
88	139003172	3357947	993451	18150920	3143535	7304	3556944	2163514	3038774	1589363	754581	5594392	1746885	5311885	16880751	8153264	20511257	3893186	4336246	13372994	21128626	34384557	30029443	32047841	8566527	73847819	47578691	88322482	77282487	92981013	228686349	281665409	85369597	52378131	4681902	21525959	1868800	1491676
89	148626164	3398732	938273	18559307	2884376	7230	3672959	2133073	3069546	1422820	716188	5686062	1771981	5398017	17163075	8526722	20725857	3730681	3923044	13600122	21437528	35730086	29162010	32675468	7928023	75091445	47390966	89511742	78384269	92298593	232050970	281542094	81203103	46678825	3474228	16765562	1180738	937795
90	159244548	3413682	879060	18879482	2630082	7642	3791290	2125806	3086856	1282417	674679	5750761	1789684	5488230	17351363	8909197	20951397	3552239	3536318	13812976	21684655	37048367	28188359	33270929	7357137	76221211	47207171	90584532	79418860	91422646	234945470	280675914	76811546	40884884	2523680	12713550	717826	563228
91	171049507	3418369	829650	19227251	2408732	7746	3887989	2109479	3097374	1139565	632548	5807831	1807792	5539629	17534239	9277490	21102148	3341951	3186141	13982645	21935208	38359867	27102625	33800792	6838817	77226539	47008455	91580602	80438571	90382562	237415890	278710521	72107855	35215534	1791952	9358019	415236	320553
92	184743341	3321729	732880	18775238	2137124	8170	4011715	2104179	3082970	1010843	588329	5851598	1808145	5608714	17653955	9709247	21257201	3132717	2871608	14179962	22169806	39768234	26064005	34291250	6361317	78326790	46844000	92498783	81506059	89058325	239232840	275345734	67286010	29731382	1229462	6695626	226932	171454
93	198951910	3179164	651741	18303231	1865844	7378	4102631	2166453	2973235	824716	532513	5782351	1790104	5577321	17512364	9970479	21033468	2838369	2543970	14231576	22221241	40766751	24643260	34601024	5877883	78888754	46634647	93158436	82394336	87885117	240988511	273082714	62896831	24783391	831434	4703500	115476	85550
94	215329831	2933274	553167	17134061	1585904	6789	3837320	1864763	2821213	666552	476775	5629941	1762878	5567200	17200346	10104195	20659024	2521082	2251913	14207688	22103528	41463044	23043030	34738889	5412300	78993895	46382407	93652450	83123194	86804009	242313420	271309164	58669520	20426013	551552	3201234	55825	40284
95	234166518	2625510	462741	15809111	1299170	5878	3464220	1580146	564271	2530584	418503	5353823	1725240	5314493	16779750	10056686	19695343	2174466	1993506	14030499	21723862	41824276	21204416	34714760	4982814	78553771	46229213	93916859	83692156	85770520	243347373	269621734	54637100	16614433	355880	2112645	26414	18990
96	256128042	2200833	358725	13825298	1016046	4766	3064467	1335849	472746	2201925	354065	5007428	1669935	5023250	16289438	9904902	18597154	1841434	1783420	13655014	21224581	41999198	19328544	34414234	4531877	77847396	46043147	94106395	84096925	84587502	243679912	267248539	50662869	13301968	224265	1343100	13342	9143
97	281749193	1615124	246563	11010666	712536	3247	2468003	1019518	352038	1762571	276747	4526445	1598665	4646852	15539798	9528101	17141679	1501243	1599926	13144125	20527646	41678377	17320798	33892220	4082514	76678177	45797976	94260817	84432690	83580276	243772519	264604237	46840911	10520505	137404	814423	7895	5249
98	312130771	894970	134100	7245867	401675	1774	1654612	653621	218800	1203016	188175	4010123	1551850	4230884	14986746	8979472	15578276	1206320	1466846	12621125	19841452	41387763	15482086	33390577	3671083	75589418	45453471	94222892	84534586	81982187	242640525	260100372	42985459	8197030	80357	470586	5344	3463
99	345919298	212509	32296	2319426	111084	455	579762	220239	71921	486641	78235	3436396	1500174	3650763	14171322	7949886	13509667	910012	1357301	11832612	18835985	40021005	13401496	32615927	3251113	73718445	45220362	94224186	84687070	80797734	241886179	256196287	39483263	6403493	44371	254016	4119	2624
100	383293716	14	17	490	1547	0	100	48	9	35798	6873	3340648	1565059	3278394	14284706	7028974	12032369	698985	1314534	10875988	17577342	37731571	11233708	31080396	2803959	69933339	44834839	93986452	84366368	79020482	239203948	249036122	35741040	4934566	23303	126976	3009	1985

## Sheet: normanized_quality_matrix
		B	E	F	G	H	I	J	K	L	M	N	O	P	Q	R	S	T	U	V	W	X	Y	Z	[	\	]	^	_	`	a	b	c	d	e	f	g	h	i
ERROR_RATE		2	5	6	7	8	9	10	11	12	13	14	15	16	17	18	19	20	21	22	23	24	25	26	27	28	29	30	31	32	33	34	35	36	37	38	39	40	41
0.00266604	1	0.00116571	0	0	0	0	0	0.000605728	0	0	0	0	0	0.000160192	0	0	2.42901e-07	0	0	8.5679e-06	2.95916e-05	0	1.5629e-05	3.81408e-05	4.33677e-05	1.85296e-05	0	6.45599e-05	0.000325513	0	5.30259e-05	0.000137238	0	0	0	0	0	0	0
0.00161329	2	0.000144515	0	0	0	0	0	0.000549344	0	0	0	0	0	0.000217378	0	0	1.81926e-06	0	0	1.40264e-05	2.54677e-05	0	1.66131e-05	3.43523e-05	4.88204e-05	1.66195e-05	0	5.17058e-05	0.000280111	0	2.68382e-05	0.000185676	0	0	0	0	0	0	0
0.00154138	3	0.00011039	0	0	0	0	0	0.000552865	0	0	0	0	0	0.000182183	0	0	2.62329e-07	0	0	1.69233e-05	2.46465e-05	0	1.84146e-05	3.33811e-05	5.04485e-05	1.86978e-05	0	5.00799e-05	0.000261877	0	2.35913e-05	0.000197618	0	0	0	0	0	0	0
0.00107278	4	7.34408e-05	0	0	0	0	0	0.000546552	0	0	0	0	0	9.06459e-05	0	0	4.31469e-05	0	0	1.43794e-05	0	0	1.5075e-05	1.79967e-05	1.21611e-06	1.67369e-05	8.70462e-08	1.64755e-05	4.26566e-07	1.49327e-05	1.73426e-05	0	7.42952e-05	0	0.000130033	0	0	0	0
0.00112284	5	6.62588e-05	0	0	0	0	0	0.000581131	0	0	0	0	0	0.000103559	0	0	4.37341e-05	0	0	1.65187e-05	0	0	1.6536e-05	2.00534e-05	1.42086e-06	1.79997e-05	9.02661e-08	1.79892e-05	4.9788e-07	1.58153e-05	1.81588e-05	0	7.52694e-05	0	0.000127812	0	0	0	0
0.00113111	6	3.59033e-05	0	3.61721e-07	0	0.000140017	0	0.00036008	0.000121267	0	0	3.26005e-08	1.44879e-05	2.39444e-05	5.96771e-05	2.22216e-05	2.39548e-05	0	3.35711e-06	1.24752e-06	1.44206e-05	5.90402e-09	1.83913e-05	1.74114e-05	3.00973e-06	1.00312e-05	6.04914e-06	1.68058e-05	2.70317e-06	1.80802e-05	1.60263e-05	5.56176e-10	6.95564e-05	5.17898e-06	0.000126882	0	0	0	0
0.00114603	7	3.57758e-05	3.06532e-07	8.27639e-07	0	0.000144579	2.70582e-10	0.000365551	0.000119738	5.04477e-08	0	6.08371e-08	1.52336e-05	2.48272e-05	6.14798e-05	2.30099e-05	2.33148e-05	5.50223e-09	3.52627e-06	1.29332e-06	1.47474e-05	7.69234e-09	1.8694e-05	1.75823e-05	3.66402e-06	9.83116e-06	6.11439e-06	1.70074e-05	2.85045e-06	1.83946e-05	1.61662e-05	7.8977e-10	6.99557e-05	5.21051e-06	0.000126227	0	0	0	0
0.00122293	8	2.52374e-05	6.44328e-07	8.88645e-07	4.24555e-08	0.000163312	1.62349e-09	0.000408549	0.000134356	1.03608e-07	2.04669e-09	6.5372e-08	1.63495e-05	2.64821e-05	6.37273e-05	2.43475e-05	2.44889e-05	2.07838e-08	3.85101e-06	1.38019e-06	1.53578e-05	7.86347e-09	1.92666e-05	1.7986e-05	4.93413e-06	9.10339e-06	6.22567e-06	1.73468e-05	2.90112e-06	1.8663e-05	1.63404e-05	8.66778e-10	7.0382e-05	5.26372e-06	0.000125303	0	0	0	0
0.00116762	9	2.20966e-05	1.10854e-06	1.05169e-06	2.98046e-07	0.00016536	4.32931e-09	0.000414391	0.000135423	1.60429e-07	1.44346e-08	7.56399e-08	1.75916e-05	2.64588e-05	6.61127e-05	2.51074e-05	2.47993e-05	4.91762e-08	3.8809e-06	1.42221e-06	1.54895e-05	1.57355e-08	1.96185e-05	5.6696e-06	1.6581e-05	8.17338e-06	6.33392e-06	1.75891e-05	2.20224e-06	1.64317e-05	1.14228e-05	6.16391e-06	2.4088e-05	9.15424e-09	2.70625e-05	1.27055e-05	7.26552e-05	0	0
0.00115456	10	2.28249e-05	1.59043e-06	1.23903e-06	6.02954e-07	0.000159886	8.11746e-08	0.00040649	0.000132417	2.89532e-07	3.02695e-08	8.11161e-08	1.75174e-05	2.624e-05	6.56542e-05	2.52931e-05	2.48922e-05	8.61013e-08	3.9277e-06	1.48133e-06	1.56163e-05	3.77258e-08	1.97387e-05	5.73153e-06	1.89231e-05	6.39093e-06	6.43117e-06	1.7809e-05	2.17302e-06	1.66103e-05	1.15819e-05	6.19295e-06	2.43511e-05	8.82869e-09	2.72843e-05	1.29609e-05	7.20898e-05	0	0
0.00116992	11	2.1226e-05	1.9928e-06	1.60615e-06	9.62753e-07	0.000164775	5.36564e-07	0.000412299	0.000132392	4.27856e-07	4.52426e-08	1.28177e-07	1.79571e-05	2.69626e-05	6.56986e-05	2.57008e-05	2.50446e-05	1.12194e-07	4.12756e-06	1.53821e-06	1.5979e-05	8.45729e-08	2.00444e-05	5.85503e-06	2.20444e-05	4.0612e-06	6.52717e-06	1.81291e-05	2.18583e-06	1.67813e-05	1.17178e-05	6.20768e-06	2.46246e-05	8.75742e-09	2.74889e-05	1.30855e-05	7.15599e-05	0	0
0.00116412	12	1.38392e-05	2.15796e-06	2.11364e-06	1.52754e-06	0.0001639	1.33938e-06	0.000410164	0.000132651	5.31328e-07	6.74331e-08	1.92693e-07	1.80478e-05	2.67735e-05	6.58198e-05	2.58918e-05	2.52452e-05	1.35385e-07	4.18312e-06	1.54587e-06	1.61341e-05	1.6373e-07	2.00489e-05	5.92152e-06	2.49933e-05	1.81426e-06	6.58308e-06	1.83249e-05	2.13011e-06	1.6888e-05	1.18418e-05	6.23216e-06	2.48401e-05	1.08106e-08	2.77124e-05	1.32541e-05	7.10965e-05	0	0
0.00119153	13	6.56905e-06	2.2769e-06	2.73234e-06	1.97783e-06	0.000171952	2.5873e-06	0.000423866	0.000136381	6.2802e-07	9.12393e-08	2.40439e-07	1.86001e-05	2.79443e-05	6.55424e-05	2.70268e-05	2.6206e-05	1.54922e-07	4.43434e-06	1.61948e-06	1.67866e-05	2.83667e-07	2.02888e-05	6.03867e-06	2.60063e-05	1.3112e-06	6.75863e-06	1.87344e-05	2.11269e-06	1.71625e-05	1.20208e-05	6.26163e-06	2.51565e-05	1.17889e-08	2.79364e-05	1.34575e-05	7.03711e-05	0	0
0.00117728	14	8.01739e-06	2.5576e-06	3.50491e-06	2.77762e-06	0.000180193	4.71191e-06	0.000433789	0.000138819	7.37459e-07	1.36805e-07	3.43802e-07	3.28968e-06	3.70282e-05	6.93971e-05	2.8011e-05	2.68913e-05	1.75577e-07	4.67938e-06	1.67515e-06	5.5356e-06	9.82593e-06	2.0786e-05	6.19147e-06	2.63992e-05	1.30168e-06	6.89679e-06	7.93993e-06	1.02653e-05	1.15757e-05	1.30617e-05	7.45385e-06	4.66149e-06	1.26241e-05	8.31317e-06	1.89701e-05	9.4822e-06	2.13109e-05	2.79537e-05
0.00120747	15	2.72038e-06	2.88045e-06	4.50315e-06	3.74423e-06	0.000188389	7.77219e-06	0.000444698	0.000141599	9.204e-07	2.0747e-07	4.61883e-07	4.29511e-06	3.79483e-05	7.09727e-05	2.86791e-05	2.74731e-05	2.11986e-07	4.9261e-06	1.74753e-06	5.79539e-06	1.02951e-05	2.10621e-05	6.34105e-06	2.67455e-05	1.34056e-06	7.02346e-06	8.20458e-06	1.04187e-05	1.17152e-05	1.32739e-05	7.56249e-06	4.79051e-06	1.27718e-05	8.43258e-06	1.92012e-05	9.53753e-06	2.13979e-05	2.74085e-05
0.00125008	16	2.39084e-06	3.12173e-06	5.72491e-06	4.92355e-06	0.000199748	1.23342e-05	0.000457545	0.000145419	1.10836e-06	3.03233e-07	6.2497e-07	5.47407e-06	3.89106e-05	7.19856e-05	2.92351e-05	2.8148e-05	2.5811e-07	5.17386e-06	1.83588e-06	6.06814e-06	1.08259e-05	2.12396e-05	6.44492e-06	2.70173e-05	1.37653e-06	7.14677e-06	8.4713e-06	1.05401e-05	1.18102e-05	1.34869e-05	7.64357e-06	4.92683e-06	1.28686e-05	8.52633e-06	1.9431e-05	9.60832e-06	2.15085e-05	2.68752e-05
0.0012829	17	1.05669e-05	3.46224e-06	7.48222e-06	6.29585e-06	0.00020711	1.83779e-05	0.000457373	0.000144221	1.37972e-06	4.17848e-07	7.8609e-07	6.94848e-06	4.01112e-05	7.27466e-05	2.99809e-05	2.88462e-05	3.13906e-07	5.56072e-06	1.93228e-06	6.41346e-06	1.15358e-05	2.1366e-05	6.61193e-06	2.73792e-05	1.42678e-06	7.30728e-06	8.81031e-06	1.07099e-05	1.19436e-05	1.37486e-05	7.75186e-06	5.09801e-06	1.29981e-05	8.63452e-06	1.96881e-05	9.65958e-06	2.16078e-05	2.62957e-05
0.00130568	18	6.80366e-06	3.98763e-06	9.3988e-06	7.99321e-06	0.000215435	2.56295e-05	0.000457603	0.000142632	1.64633e-06	5.46036e-07	1.04595e-06	8.5888e-06	4.11842e-05	7.222e-05	3.06683e-05	2.94349e-05	3.75011e-07	5.95511e-06	2.04707e-06	6.86278e-06	1.23246e-05	2.16087e-05	6.80076e-06	2.75934e-05	1.47409e-06	7.46526e-06	9.25476e-06	1.09133e-05	1.20503e-05	1.40467e-05	7.85665e-06	5.28913e-06	1.31318e-05	8.74814e-06	1.99465e-05	9.72768e-06	2.16819e-05	2.57081e-05
0.00133365	19	3.62491e-06	4.38184e-06	1.14325e-05	1.0393e-05	0.000231387	3.55766e-05	0.000466382	0.000143208	1.9958e-06	7.02554e-07	1.28964e-06	1.05573e-05	3.85395e-05	8.57893e-06	8.40418e-05	3.01026e-05	4.66357e-07	6.39569e-06	2.15603e-06	7.33976e-06	1.32523e-05	2.16605e-05	6.98068e-06	2.76443e-05	1.54888e-06	7.59906e-06	9.68601e-06	1.10693e-05	1.20606e-05	8.88714e-06	1.21636e-05	5.4988e-06	1.16571e-05	8.68814e-06	1.68871e-05	1.18877e-05	2.22618e-05	2.56696e-05
0.00134082	20	4.67591e-06	4.8379e-06	1.44143e-05	1.28113e-05	0.000239103	4.60679e-05	0.000448604	0.000134695	2.41973e-06	9.50419e-07	1.62112e-06	1.28214e-05	4.01539e-05	1.06866e-05	8.09667e-05	3.04398e-05	5.73414e-07	6.89941e-06	2.30039e-06	7.80111e-06	1.4238e-05	2.14885e-05	7.14747e-06	2.77366e-05	1.62503e-06	7.75727e-06	1.01766e-05	1.12383e-05	1.21185e-05	9.10299e-06	1.23435e-05	5.73657e-06	1.18081e-05	8.85203e-06	1.72148e-05	1.21161e-05	2.22907e-05	2.49817e-05
0.00142731	21	1.65582e-06	5.64807e-06	1.84413e-05	1.68312e-05	0.000265269	6.40594e-05	0.000468731	0.000137276	2.86549e-06	1.25591e-06	2.06247e-06	1.56827e-05	4.32623e-05	1.30195e-05	7.88581e-05	3.16402e-05	6.99342e-07	7.59927e-06	2.48599e-06	8.42602e-06	1.56065e-05	2.17035e-05	7.42415e-06	2.7754e-05	1.70902e-06	7.94497e-06	1.08259e-05	1.1457e-05	1.20798e-05	9.34656e-06	1.24739e-05	5.97925e-06	1.19046e-05	8.9648e-06	1.74589e-05	1.23515e-05	2.21805e-05	2.43794e-05
0.00147116	22	1.82805e-06	6.23122e-06	2.23889e-05	2.09113e-05	0.000282902	8.30686e-05	0.000460988	0.000130002	3.48401e-06	1.60805e-06	2.56354e-06	1.88306e-05	4.58089e-05	1.58131e-05	7.64026e-05	3.22703e-05	8.37134e-07	8.25885e-06	2.69459e-06	9.03783e-06	1.71033e-05	2.15852e-05	7.67328e-06	2.77966e-05	1.81398e-06	8.11329e-06	1.14938e-05	1.16656e-05	1.21035e-05	9.60288e-06	1.26454e-05	6.28002e-06	1.20344e-05	9.13212e-06	1.7812e-05	1.25878e-05	2.21365e-05	2.36495e-05
0.00154445	23	1.98401e-06	7.00877e-06	2.75367e-05	2.61243e-05	0.000307814	0.000108079	0.000462331	0.000124419	4.19665e-06	2.01621e-06	3.21324e-06	2.25917e-05	4.89535e-05	1.87626e-05	7.3667e-05	3.34334e-05	1.02142e-06	9.11374e-06	2.9463e-06	9.7218e-06	1.88954e-05	2.15239e-05	7.98279e-06	2.7821e-05	1.93648e-06	8.33799e-06	1.22531e-05	1.19201e-05	1.20652e-05	9.92661e-06	1.28232e-05	6.61691e-06	1.21773e-05	9.31195e-06	1.8176e-05	1.28299e-05	2.20523e-05	2.28675e-05
0.00159063	24	5.19395e-07	7.74825e-06	3.33474e-05	3.15281e-05	0.000327181	0.000135938	0.000447362	0.000114171	5.02375e-06	2.54695e-06	3.92455e-06	2.63475e-05	5.19142e-05	2.17475e-05	6.96891e-05	3.40144e-05	1.23046e-06	9.88525e-06	3.19062e-06	1.03569e-05	2.06782e-05	2.12684e-05	8.28152e-06	2.75998e-05	2.07294e-06	8.52994e-06	1.30572e-05	1.21685e-05	1.19744e-05	1.02413e-05	1.29978e-05	6.97408e-06	1.22886e-05	9.47692e-06	1.86543e-05	1.2348e-05	2.11835e-05	2.31712e-05
0.00164575	25	1.76703e-06	8.58017e-06	3.90966e-05	3.82953e-05	0.000348668	0.000167901	0.000432466	0.000101517	5.84475e-06	3.163e-06	4.74178e-06	3.05494e-05	5.48356e-05	2.48813e-05	6.53068e-05	3.46065e-05	1.48309e-06	1.08096e-05	3.49756e-06	1.10462e-05	2.26366e-05	2.09528e-05	8.60092e-06	2.73078e-05	2.22238e-06	8.66926e-06	1.39614e-05	1.23786e-05	1.18347e-05	1.05496e-05	1.31082e-05	7.34803e-06	1.23469e-05	9.6255e-06	1.89608e-05	1.24878e-05	2.12437e-05	2.2463e-05
0.00182075	26	3.28453e-06	1.06049e-05	5.04422e-05	5.02557e-05	0.000405887	0.000221843	0.000456792	9.71142e-05	7.07489e-06	4.05773e-06	5.79903e-06	3.53361e-05	5.86277e-05	2.84736e-05	6.11515e-05	3.56058e-05	1.74487e-06	1.17863e-05	3.78633e-06	1.17356e-05	2.47191e-05	2.04283e-05	8.89273e-06	2.66834e-05	2.37688e-06	8.77748e-06	1.47695e-05	1.25465e-05	1.1547e-05	1.08224e-05	1.31038e-05	7.71269e-06	1.23351e-05	9.72752e-06	1.91593e-05	1.25153e-05	2.13461e-05	2.18799e-05
0.00194266	27	7.51698e-06	1.21056e-05	6.07448e-05	6.13134e-05	0.000445762	0.000274136	0.000447314	8.28642e-05	8.53177e-06	5.17899e-06	7.05547e-06	4.14106e-05	6.41608e-05	3.30786e-05	5.7841e-05	3.68199e-05	2.10325e-06	1.29991e-05	4.22572e-06	1.2538e-05	2.73665e-05	2.04399e-05	9.35259e-06	2.66971e-05	2.59239e-06	9.04966e-06	1.58488e-05	1.28867e-05	1.14136e-05	1.125e-05	1.32119e-05	8.16525e-06	1.24207e-05	9.80492e-06	1.95036e-05	1.23406e-05	2.15115e-05	2.11049e-05
0.00201377	28	7.8194e-06	1.37491e-05	7.09151e-05	7.22918e-05	0.000471569	0.000323537	0.000420292	6.37957e-05	1.02104e-05	6.3665e-06	8.38704e-06	4.70989e-05	6.84992e-05	3.63188e-05	5.26098e-05	3.69483e-05	2.51852e-06	1.41284e-05	4.68285e-06	1.31292e-05	2.95308e-05	2.02542e-05	9.71477e-06	2.61351e-05	2.81749e-06	9.13117e-06	1.69522e-05	1.31042e-05	1.11648e-05	1.16098e-05	1.32899e-05	8.62145e-06	1.24152e-05	9.96285e-06	1.98078e-05	1.22963e-05	2.16789e-05	2.04136e-05
0.00215499	29	9.67593e-06	1.61096e-05	8.44159e-05	8.74214e-05	0.000517982	0.00039302	0.00040501	4.69215e-05	1.19571e-05	7.70137e-06	1.00786e-05	5.35258e-05	7.33414e-05	3.80173e-05	4.91826e-05	3.85479e-05	2.96819e-06	1.55918e-05	5.2128e-06	1.37903e-05	3.22807e-05	2.02721e-05	1.02829e-05	2.57084e-05	3.10541e-06	9.42716e-06	1.81147e-05	1.35115e-05	1.08832e-05	1.21333e-05	1.33734e-05	9.14078e-06	1.24739e-05	1.00633e-05	2.01944e-05	1.21197e-05	2.1802e-05	1.96344e-05
0.00228761	30	6.51752e-06	1.86984e-05	0.00010048	0.000105266	0.000562238	0.000467144	0.000375696	3.06324e-05	1.41133e-05	9.43568e-06	1.21009e-05	6.04637e-05	7.88318e-05	3.82927e-05	4.67252e-05	3.99767e-05	3.5101e-06	1.57068e-05	5.81144e-06	1.53679e-05	3.47602e-05	2.07532e-05	1.08915e-05	2.53495e-05	3.4111e-06	9.73144e-06	1.93603e-05	1.3917e-05	1.06345e-05	1.26765e-05	1.34853e-05	9.70624e-06	1.24854e-05	1.0184e-05	2.05744e-05	1.19726e-05	2.17957e-05	1.89085e-05
0.00240156	31	4.03446e-06	2.13763e-05	0.00011684	0.000123869	0.00059856	0.000540545	0.000333204	1.80252e-05	1.65338e-05	1.12753e-05	1.41812e-05	6.77285e-05	8.37428e-05	3.61652e-05	4.49955e-05	4.07978e-05	4.14548e-06	1.70621e-05	6.46908e-06	1.60152e-05	3.65012e-05	2.15148e-05	1.1489e-05	2.47098e-05	3.77031e-06	9.97444e-06	2.06282e-05	1.43149e-05	1.0324e-05	1.32427e-05	1.35917e-05	1.02972e-05	1.25096e-05	1.03458e-05	2.0988e-05	1.18137e-05	2.17757e-05	1.82037e-05
0.00238837	32	6.9569e-06	2.25345e-05	0.000124804	0.000133581	0.000592715	0.0005803	0.000261919	1.05604e-05	1.87114e-05	1.34147e-05	1.57566e-05	7.35784e-05	8.79601e-05	3.23001e-05	4.22725e-05	3.92937e-05	4.86835e-06	1.75502e-05	7.00449e-06	1.63079e-05	3.62688e-05	2.26736e-05	1.17701e-05	2.31218e-05	4.07389e-06	9.57898e-06	2.18506e-05	1.4207e-05	9.72294e-06	1.33928e-05	1.32986e-05	1.07369e-05	1.20292e-05	1.04774e-05	2.07679e-05	1.19946e-05	2.16505e-05	1.83661e-05
0.00244307	33	4.33688e-06	2.51628e-05	0.000139373	0.000151464	0.000607696	0.000639643	0.000200231	8.12022e-06	2.08479e-05	1.52543e-05	1.78979e-05	7.86217e-05	8.919e-05	2.62112e-05	4.22181e-05	3.98072e-05	5.48439e-06	1.87868e-05	7.62821e-06	1.6723e-05	3.68321e-05	2.32464e-05	1.2257e-05	2.21771e-05	4.45681e-06	9.8168e-06	2.25583e-05	1.44883e-05	9.25608e-06	1.38926e-05	1.31973e-05	1.13107e-05	1.19277e-05	1.05136e-05	2.10165e-05	1.15939e-05	2.15188e-05	1.83078e-05
0.00251469	34	8.98159e-06	2.83851e-05	0.000155523	0.000171974	0.000620618	0.000697057	0.000141683	8.09734e-06	2.30895e-05	1.74467e-05	2.04005e-05	8.39466e-05	8.9657e-05	2.07294e-05	4.31544e-05	4.05999e-05	6.11132e-06	2.01489e-05	8.32274e-06	1.72933e-05	3.74347e-05	2.36486e-05	1.28932e-05	2.15009e-05	4.89836e-06	1.01272e-05	2.3183e-05	1.48687e-05	8.92183e-06	1.44795e-05	1.31355e-05	1.1914e-05	1.18534e-05	1.05592e-05	2.13365e-05	1.12351e-05	2.1421e-05	1.80608e-05
0.00261562	35	5.35397e-06	3.24658e-05	0.00017525	0.000197915	0.000638512	0.000759207	9.43097e-05	9.06246e-06	2.60354e-05	2.01799e-05	2.3324e-05	8.97874e-05	9.00394e-05	1.64856e-05	4.46545e-05	4.18941e-05	6.96516e-06	2.0789e-05	9.20026e-06	1.79536e-05	3.86794e-05	2.40086e-05	1.38151e-05	2.11198e-05	5.41488e-06	1.04982e-05	2.38395e-05	1.5324e-05	8.72091e-06	1.51362e-05	1.31585e-05	1.25582e-05	1.1767e-05	1.06767e-05	2.16408e-05	1.09419e-05	2.12739e-05	1.76589e-05
0.00271523	36	5.70792e-06	3.69231e-05	0.000196281	0.000225007	0.000650932	0.000806275	5.64277e-05	1.04347e-05	2.93515e-05	2.31027e-05	2.64794e-05	9.59635e-05	8.91126e-05	1.36695e-05	4.60822e-05	4.30301e-05	7.91575e-06	2.22434e-05	1.01701e-05	1.89299e-05	3.96615e-05	2.42704e-05	1.46985e-05	2.09691e-05	6.02724e-06	1.08765e-05	2.44698e-05	1.58083e-05	8.68307e-06	1.58444e-05	1.3247e-05	1.32249e-05	1.17064e-05	1.07927e-05	2.19164e-05	1.07265e-05	2.1081e-05	1.71827e-05
0.00281214	37	4.9078e-06	4.15422e-05	0.000218963	0.00025382	0.000658437	0.000839756	3.10732e-05	1.19049e-05	3.27361e-05	2.65273e-05	3.0088e-05	0.00010232	8.67059e-05	1.21087e-05	4.75013e-05	4.4016e-05	8.96365e-06	2.37725e-05	1.12214e-05	1.99681e-05	4.0577e-05	2.41674e-05	1.56214e-05	2.08807e-05	6.69284e-06	1.12298e-05	2.49744e-05	1.62721e-05	8.75978e-06	1.65711e-05	1.33251e-05	1.391e-05	1.16232e-05	1.09357e-05	2.20822e-05	1.0625e-05	2.08418e-05	1.67155e-05
0.00291645	38	5.02172e-06	4.77129e-05	0.00024364	0.0002849	0.000666801	0.000860453	1.64235e-05	1.37135e-05	3.65636e-05	3.02847e-05	3.36751e-05	0.00010835	8.27791e-05	1.18067e-05	4.92613e-05	4.52359e-05	1.01122e-05	2.53347e-05	1.24626e-05	2.11476e-05	4.16058e-05	2.37213e-05	1.66727e-05	2.10578e-05	7.42428e-06	1.16489e-05	2.52928e-05	1.68089e-05	8.96093e-06	1.7348e-05	1.34435e-05	1.45992e-05	1.15481e-05	1.10769e-05	2.22137e-05	1.05583e-05	2.05929e-05	1.61958e-05
0.00304859	39	5.05969e-06	5.53504e-05	0.000272446	0.000322148	0.000682839	0.000879897	1.00403e-05	1.57035e-05	4.09254e-05	3.4524e-05	3.77962e-05	0.000114831	7.78155e-05	1.23924e-05	5.13584e-05	4.66204e-05	1.14265e-05	2.32718e-05	1.33694e-05	2.50971e-05	4.26419e-05	2.30799e-05	1.78162e-05	2.13576e-05	8.24704e-06	1.20839e-05	2.54879e-05	1.73492e-05	9.24711e-06	1.81481e-05	1.35834e-05	1.5289e-05	1.14798e-05	1.12093e-05	2.15553e-05	1.1129e-05	2.0328e-05	1.56406e-05
0.00319217	40	2.52239e-06	6.3486e-05	0.000302419	0.000364623	0.000700852	0.000892477	8.16458e-06	1.8094e-05	4.56308e-05	3.9826e-05	4.24081e-05	0.000121997	7.28678e-05	1.3621e-05	5.37708e-05	4.81271e-05	1.29252e-05	2.46831e-05	1.4845e-05	2.7093e-05	4.40407e-05	2.24143e-05	1.90789e-05	2.1833e-05	9.15954e-06	1.2615e-05	2.57143e-05	1.79824e-05	9.62582e-06	1.90162e-05	1.37645e-05	1.59313e-05	1.14432e-05	1.13519e-05	2.16176e-05	1.10714e-05	2e-05	1.50731e-05
0.00317249	41	6.92978e-07	6.6117e-05	0.00031226	0.000384197	0.000682972	0.000851169	8.43453e-06	2.04463e-05	4.89443e-05	4.47911e-05	4.50563e-05	0.00012624	6.54651e-05	1.41284e-05	5.28284e-05	4.61909e-05	1.44957e-05	2.45982e-05	1.60342e-05	2.81924e-05	4.30549e-05	2.14985e-05	1.97121e-05	2.07647e-05	9.9463e-06	1.21474e-05	2.57433e-05	1.78017e-05	9.562e-06	1.92857e-05	1.33747e-05	1.64341e-05	1.07967e-05	1.15088e-05	2.08204e-05	1.15349e-05	1.9787e-05	1.54667e-05
0.00324606	42	1.38324e-06	7.43274e-05	0.000333487	0.000417959	0.000685954	0.000833939	9.3065e-06	2.26783e-05	5.30066e-05	4.97824e-05	4.90346e-05	0.000130028	5.86566e-05	1.54006e-05	5.43327e-05	4.67341e-05	1.58605e-05	2.55191e-05	1.73226e-05	2.98259e-05	4.34805e-05	2.01735e-05	2.06811e-05	2.09325e-05	1.07708e-05	1.25619e-05	2.53275e-05	1.81882e-05	9.86018e-06	1.99103e-05	1.34813e-05	1.69175e-05	1.08116e-05	1.1507e-05	2.06315e-05	1.13098e-05	1.95667e-05	1.54066e-05
0.00337457	43	9.41148e-07	8.41392e-05	0.000364029	0.000463978	0.00070366	0.00082865	1.0281e-05	2.50154e-05	5.75968e-05	5.52984e-05	5.38521e-05	0.000133508	5.2678e-05	1.69457e-05	5.68513e-05	4.78238e-05	1.72192e-05	2.66596e-05	1.86869e-05	3.17655e-05	4.4174e-05	1.88328e-05	2.18906e-05	2.12807e-05	1.17255e-05	1.31015e-05	2.49048e-05	1.86956e-05	1.02382e-05	2.05434e-05	1.37033e-05	1.73597e-05	1.09404e-05	1.15139e-05	2.0486e-05	1.11088e-05	1.93086e-05	1.51844e-05
0.00349367	44	2.49662e-06	9.43825e-05	0.000391914	0.000507928	0.000719678	0.000815074	1.16256e-05	2.78074e-05	6.27021e-05	6.12084e-05	5.83987e-05	0.000136844	4.71947e-05	1.84009e-05	5.92998e-05	4.87345e-05	1.89284e-05	2.78321e-05	2.02294e-05	3.38705e-05	4.48985e-05	1.76423e-05	2.31654e-05	2.1537e-05	1.27481e-05	1.36592e-05	2.46875e-05	1.92351e-05	1.06287e-05	2.12354e-05	1.3997e-05	1.77604e-05	1.11208e-05	1.15941e-05	2.03546e-05	1.09987e-05	1.90299e-05	1.48257e-05
0.00363572	45	8.27234e-08	0.000107035	0.000422243	0.000558576	0.000749962	0.000812161	1.32079e-05	3.14316e-05	6.55952e-05	6.79532e-05	6.1892e-05	0.000134586	3.7744e-05	2.00801e-05	5.57957e-05	4.97569e-05	3.14447e-05	2.16055e-05	2.11364e-05	3.80881e-05	4.57997e-05	1.7991e-05	2.45734e-05	2.18722e-05	1.38612e-05	1.42159e-05	2.45156e-05	1.98619e-05	1.10456e-05	2.19014e-05	1.43566e-05	1.81341e-05	1.13401e-05	1.16775e-05	2.01969e-05	1.07258e-05	1.88592e-05	1.44141e-05
0.00373484	46	1.07134e-07	0.000118976	0.000446072	0.000600662	0.000762869	0.000781273	1.50585e-05	3.51097e-05	7.11916e-05	7.55611e-05	6.67251e-05	0.000136297	3.31158e-05	2.16565e-05	5.80804e-05	5.04225e-05	3.48003e-05	2.21159e-05	2.30016e-05	4.09834e-05	4.65579e-05	1.7061e-05	2.61384e-05	2.20654e-05	1.51459e-05	1.48171e-05	2.44561e-05	2.05408e-05	1.14908e-05	2.25714e-05	1.48256e-05	1.8505e-05	1.16029e-05	1.17995e-05	2.00615e-05	1.07002e-05	1.84908e-05	1.39348e-05
0.00386583	47	3.68865e-07	0.000134338	0.000473028	0.000651007	0.000787383	0.000758107	1.69666e-05	3.87102e-05	7.61445e-05	8.24137e-05	7.14218e-05	0.000135319	2.9176e-05	2.34698e-05	6.07298e-05	5.12744e-05	3.83678e-05	2.25352e-05	2.48554e-05	4.40334e-05	4.71678e-05	1.60156e-05	2.78218e-05	2.23481e-05	1.64213e-05	1.54718e-05	2.43263e-05	2.12846e-05	1.19955e-05	2.31511e-05	1.53911e-05	1.88724e-05	1.18847e-05	1.19041e-05	1.98962e-05	1.06694e-05	1.81107e-05	1.34511e-05
0.00400995	48	1.62735e-08	0.000146678	0.000497644	0.000705609	0.000819225	0.000741647	1.90519e-05	4.27546e-05	8.0216e-05	9.04587e-05	7.6039e-05	0.000133804	2.62011e-05	2.51956e-05	6.34409e-05	5.19354e-05	4.1905e-05	2.2971e-05	2.68464e-05	4.69108e-05	4.7693e-05	1.50255e-05	2.94651e-05	2.25245e-05	1.77496e-05	1.60895e-05	2.42386e-05	2.20022e-05	1.2478e-05	2.36362e-05	1.60106e-05	1.92988e-05	1.21334e-05	1.20012e-05	1.96609e-05	1.07019e-05	1.76883e-05	1.2998e-05
0.0040469	49	1.2395e-06	0.00014904	0.000503813	0.000735087	0.00083027	0.00070181	2.14215e-05	4.7342e-05	8.29965e-05	9.95257e-05	7.95382e-05	0.000132229	2.37189e-05	2.61545e-05	6.45139e-05	5.07145e-05	4.48747e-05	2.31028e-05	2.8846e-05	4.30636e-05	5.05033e-05	1.31521e-05	3.0743e-05	2.38229e-05	1.90868e-05	1.6296e-05	2.42543e-05	2.24063e-05	1.27273e-05	2.40724e-05	1.64197e-05	1.95855e-05	1.245e-05	1.23289e-05	1.74891e-05	1.22762e-05	1.72775e-05	1.27069e-05
0.00417442	50	1.69922e-06	0.000165932	0.000527606	0.000790282	0.000863345	0.00067243	2.31523e-05	5.0651e-05	8.74457e-05	0.00010584	8.32918e-05	0.000126213	2.24704e-05	2.75366e-05	6.71829e-05	5.11832e-05	4.77369e-05	2.33156e-05	3.03996e-05	4.49882e-05	5.07617e-05	1.21115e-05	3.21016e-05	2.40506e-05	2.01361e-05	1.69787e-05	2.38648e-05	2.30517e-05	1.31604e-05	2.43184e-05	1.71815e-05	2.02439e-05	1.27405e-05	1.23396e-05	1.72322e-05	1.21099e-05	1.69045e-05	1.24324e-05
0.004163	51	1.53242e-06	0.000153262	0.000474485	0.00073944	0.000815663	0.000577495	3.50378e-05	7.51017e-05	0.000108854	0.000157617	9.51959e-05	0.000159472	1.79311e-05	2.71873e-05	6.68755e-05	4.12409e-05	6.74075e-05	2.56216e-05	4.41252e-05	5.76715e-05	6.0464e-05	1.56729e-05	4.07856e-05	2.35924e-05	3.19363e-05	1.75695e-05	3.54747e-05	2.75753e-05	1.51225e-05	3.1751e-05	1.93677e-05	2.16848e-05	1.25259e-05	1.72656e-05	1.74079e-05	1.32038e-05	1.24657e-05	7.92168e-06
0.00452712	52	0.000555914	0.000168316	0.000475649	0.000764519	0.000807271	0.000521123	3.00624e-05	6.16248e-05	9.33745e-05	0.000130063	8.65361e-05	0.000118419	1.77521e-05	2.74248e-05	6.58714e-05	4.32836e-05	5.87548e-05	2.30169e-05	3.74244e-05	5.15594e-05	5.04424e-05	1.14628e-05	3.73401e-05	2.35431e-05	2.61843e-05	1.7591e-05	2.74522e-05	2.64975e-05	1.55983e-05	2.76292e-05	2.01681e-05	2.1312e-05	1.32099e-05	1.51575e-05	1.80989e-05	1.55861e-05	1.40356e-05	7.8486e-06
0.00499939	53	0.00117827	0.000176292	0.000461998	0.00076694	0.00078965	0.000459149	2.86041e-05	5.66811e-05	8.89315e-05	0.00011875	8.25049e-05	9.87465e-05	1.80827e-05	2.79193e-05	6.72328e-05	4.34971e-05	5.68489e-05	2.19907e-05	3.50896e-05	4.94421e-05	4.67757e-05	9.69968e-06	3.58012e-05	2.30483e-05	2.39935e-05	1.79754e-05	2.36659e-05	2.5306e-05	1.5089e-05	2.56094e-05	2.03951e-05	2.18124e-05	1.36499e-05	1.30254e-05	1.73637e-05	1.43076e-05	1.61929e-05	9.05955e-06
0.00553237	54	0.00187473	0.000165305	0.000437301	0.000749027	0.000769076	0.000401548	2.90449e-05	5.59683e-05	8.53859e-05	0.000117578	8.05194e-05	8.73675e-05	1.76838e-05	2.77327e-05	6.71136e-05	4.14441e-05	5.61715e-05	2.1429e-05	3.48811e-05	4.83668e-05	4.44712e-05	8.95931e-06	3.50783e-05	2.22211e-05	2.36678e-05	1.79096e-05	2.19991e-05	2.4719e-05	1.46757e-05	2.47088e-05	2.055e-05	2.31982e-05	1.36729e-05	1.26614e-05	1.6135e-05	1.30863e-05	1.61496e-05	1.08279e-05
0.00624758	55	0.0026088	0.00017437	0.000435024	0.000772337	0.000779479	0.000358356	2.96248e-05	5.58343e-05	7.29012e-05	0.000116666	8.78812e-05	7.7947e-05	1.66922e-05	2.93729e-05	6.92717e-05	4.10505e-05	5.39315e-05	2.38691e-05	3.51444e-05	4.85937e-05	2.7618e-05	2.09592e-05	3.54323e-05	2.19373e-05	2.38952e-05	1.84658e-05	2.10382e-05	2.49071e-05	1.4806e-05	2.4154e-05	2.13253e-05	2.45224e-05	1.39374e-05	1.21108e-05	1.58298e-05	1.23261e-05	1.55275e-05	1.16396e-05
0.00711697	56	0.00341358	0.00018661	0.000440932	0.000809594	0.00080918	0.000323326	3.13446e-05	5.74413e-05	7.38434e-05	0.000119503	8.92973e-05	7.1755e-05	1.68885e-05	3.04876e-05	7.27627e-05	4.09404e-05	5.61004e-05	2.41961e-05	3.61658e-05	4.96443e-05	2.61839e-05	2.154e-05	3.6491e-05	2.20386e-05	2.44866e-05	1.92166e-05	2.05448e-05	2.54569e-05	1.51806e-05	2.40858e-05	2.22436e-05	2.56345e-05	1.42435e-05	1.21e-05	1.53546e-05	1.195e-05	1.49359e-05	1.16957e-05
0.00803997	57	0.0042509	0.000200883	0.000446336	0.00085104	0.000844552	0.000289907	3.43636e-05	6.05671e-05	7.54143e-05	0.000123876	9.01379e-05	6.74501e-05	1.68893e-05	3.15445e-05	7.62652e-05	4.02868e-05	5.88643e-05	2.44866e-05	3.77202e-05	5.07079e-05	2.50785e-05	2.2212e-05	3.76536e-05	2.21422e-05	2.52786e-05	1.99788e-05	2.03344e-05	2.61293e-05	1.56515e-05	2.41707e-05	2.32648e-05	2.66543e-05	1.45602e-05	1.21656e-05	1.49508e-05	1.17633e-05	1.43794e-05	1.14169e-05
0.00896826	58	0.00513763	0.000214211	0.000442138	0.000876931	0.0008633	0.000250071	3.76698e-05	6.42188e-05	7.73658e-05	0.000129016	9.08125e-05	6.40828e-05	1.69224e-05	3.27071e-05	7.9744e-05	3.96642e-05	6.21858e-05	2.48709e-05	3.93997e-05	5.18786e-05	2.42e-05	2.2992e-05	3.90322e-05	2.22925e-05	2.61424e-05	2.08215e-05	2.02924e-05	2.69402e-05	1.61866e-05	2.43444e-05	2.43891e-05	2.76552e-05	1.48778e-05	1.22457e-05	1.45866e-05	1.16119e-05	1.3841e-05	1.09876e-05
0.00998996	59	0.00608031	0.000230592	0.000446476	0.000923533	0.000899553	0.000216995	4.08523e-05	6.73326e-05	7.86511e-05	0.000132527	7.90368e-05	6.16106e-05	1.71002e-05	3.24346e-05	8.88056e-05	3.90448e-05	5.57266e-05	2.21354e-05	5.05926e-05	4.37541e-05	2.05864e-05	2.2333e-05	4.81784e-05	2.24702e-05	2.69832e-05	2.17526e-05	2.02872e-05	2.78349e-05	1.67657e-05	2.4535e-05	2.55918e-05	2.8661e-05	1.5213e-05	1.22963e-05	1.42197e-05	1.13237e-05	1.32814e-05	1.05808e-05
0.0110657	60	0.00706547	0.000247909	0.000448402	0.000965843	0.000929851	0.000183151	4.50001e-05	7.09443e-05	8.09982e-05	0.000138069	7.7987e-05	6.03062e-05	1.71243e-05	3.38687e-05	9.36868e-05	3.84209e-05	5.87222e-05	2.25124e-05	5.32213e-05	4.41729e-05	1.98052e-05	2.3347e-05	5.02425e-05	2.27169e-05	2.781e-05	2.27068e-05	2.03825e-05	2.87795e-05	1.73868e-05	2.47324e-05	2.68199e-05	2.96558e-05	1.55466e-05	1.23651e-05	1.38638e-05	1.11959e-05	1.27129e-05	1.00189e-05
0.0121675	61	0.00808336	0.000267044	0.000445313	0.0010095	0.000956171	0.000151217	4.9136e-05	7.42742e-05	8.25782e-05	0.00014152	7.65059e-05	5.95693e-05	1.71421e-05	3.5197e-05	9.86384e-05	3.75341e-05	6.18668e-05	2.29666e-05	5.5901e-05	4.44491e-05	1.914e-05	2.43305e-05	5.23634e-05	2.29619e-05	2.85811e-05	2.37218e-05	2.05869e-05	2.97467e-05	1.80445e-05	2.49464e-05	2.80679e-05	3.06347e-05	1.58937e-05	1.23933e-05	1.3482e-05	1.11077e-05	1.21341e-05	9.44534e-06
0.0133368	62	0.00916183	0.000287499	0.000442606	0.0010547	0.000981962	0.00012153	5.37396e-05	7.76923e-05	8.41379e-05	0.000145157	7.41927e-05	5.99972e-05	1.72782e-05	3.65897e-05	0.000104008	3.67886e-05	6.51299e-05	2.34405e-05	5.8576e-05	4.45277e-05	1.86002e-05	2.54913e-05	5.45296e-05	2.31957e-05	2.91483e-05	2.48138e-05	2.08663e-05	3.07503e-05	1.86971e-05	2.51777e-05	2.93397e-05	3.16682e-05	1.62468e-05	1.24343e-05	1.30817e-05	1.09796e-05	1.15277e-05	8.87495e-06
0.01457	63	0.0102836	0.000307796	0.000443074	0.00111126	0.00100806	9.57743e-05	5.86219e-05	8.15264e-05	8.60248e-05	0.000147835	7.22489e-05	6.08834e-05	1.73216e-05	3.81443e-05	0.000110109	3.5865e-05	6.84215e-05	2.39188e-05	6.12858e-05	4.44203e-05	1.82531e-05	2.67694e-05	5.67458e-05	2.34747e-05	2.96188e-05	2.59716e-05	2.12724e-05	3.17648e-05	1.93821e-05	2.53935e-05	3.06251e-05	3.27244e-05	1.658e-05	1.24611e-05	1.26493e-05	1.08321e-05	1.09229e-05	8.29729e-06
0.0158543	64	0.01145	0.000330194	0.000442901	0.00117011	0.00102931	7.36175e-05	6.43387e-05	8.58796e-05	8.82677e-05	0.000150874	6.99764e-05	6.27724e-05	1.73723e-05	3.98401e-05	0.000116432	3.48424e-05	7.21349e-05	2.44313e-05	6.42215e-05	4.41436e-05	1.81799e-05	2.81626e-05	5.90608e-05	2.37974e-05	3.00477e-05	2.71453e-05	2.18042e-05	3.278e-05	2.01101e-05	2.56275e-05	3.19048e-05	3.37721e-05	1.68915e-05	1.24483e-05	1.21957e-05	1.07053e-05	1.02923e-05	7.7173e-06
0.0171907	65	0.0126602	0.000356024	0.000443496	0.00123974	0.00105371	5.45087e-05	6.96907e-05	8.95085e-05	9.04054e-05	0.000152949	6.7676e-05	5.81526e-05	2.30204e-05	4.14822e-05	0.000103901	4.87759e-05	7.57474e-05	2.48505e-05	5.59989e-05	5.25274e-05	1.80876e-05	2.94942e-05	5.97872e-05	1.84992e-05	3.01678e-05	3.2692e-05	2.23748e-05	3.37576e-05	2.08606e-05	2.58246e-05	3.32407e-05	3.48177e-05	1.72336e-05	1.23795e-05	1.17114e-05	1.05785e-05	9.67722e-06	7.1539e-06
0.0185357	66	0.013925	0.000371225	0.000433519	0.00129191	0.00105586	3.8404e-05	7.67447e-05	9.42672e-05	9.21717e-05	0.000155921	6.52385e-05	6.01074e-05	2.331e-05	4.2984e-05	0.000108035	4.88296e-05	7.94253e-05	2.5358e-05	5.80625e-05	5.25707e-05	1.81671e-05	3.08813e-05	6.17852e-05	1.84835e-05	3.02738e-05	3.40947e-05	2.30449e-05	3.46642e-05	2.16003e-05	2.60175e-05	3.45114e-05	3.60251e-05	1.75313e-05	1.23418e-05	1.11717e-05	1.04659e-05	9.04489e-06	6.62351e-06
0.0199902	67	0.0152351	0.000396783	0.000433045	0.00137375	0.00107004	2.63254e-05	8.31247e-05	9.86623e-05	9.44796e-05	0.000157315	6.27349e-05	6.23837e-05	2.38391e-05	4.46224e-05	0.000113031	4.91251e-05	8.27705e-05	2.58001e-05	5.99185e-05	5.22712e-05	1.8299e-05	3.24233e-05	6.37537e-05	1.85642e-05	3.0026e-05	3.55512e-05	2.37609e-05	3.55747e-05	2.23078e-05	2.62581e-05	3.5777e-05	3.72427e-05	1.78406e-05	1.22941e-05	1.063e-05	1.02891e-05	8.42443e-06	6.09745e-06
0.0214246	68	0.0166053	0.000417336	0.000421284	0.00142426	0.00105047	1.69038e-05	9.03969e-05	0.000101878	9.67027e-05	0.000157494	5.98573e-05	6.50619e-05	2.43057e-05	4.61521e-05	0.000117815	4.91265e-05	8.64843e-05	2.61288e-05	6.17305e-05	5.21432e-05	1.85402e-05	3.39757e-05	6.57165e-05	1.86329e-05	2.97154e-05	3.71074e-05	2.45696e-05	3.64613e-05	2.30437e-05	2.65466e-05	3.70876e-05	3.84957e-05	1.81064e-05	1.22446e-05	1.00641e-05	1.0101e-05	7.8108e-06	5.58766e-06
0.0229653	69	0.0180392	0.000443669	0.000413815	0.00149496	0.00104105	1.03019e-05	9.71305e-05	0.000105281	9.88706e-05	0.000155842	5.73491e-05	6.80032e-05	2.48835e-05	4.79377e-05	0.000123169	4.94819e-05	8.99499e-05	2.65221e-05	6.32297e-05	5.19181e-05	1.89137e-05	3.57368e-05	6.76145e-05	1.88644e-05	2.9243e-05	3.86653e-05	2.54631e-05	3.73089e-05	2.37817e-05	2.68416e-05	3.83633e-05	3.9724e-05	1.83611e-05	1.21734e-05	9.4792e-06	9.89719e-06	7.2004e-06	5.08801e-06
0.02452	70	0.0195039	0.000468257	0.000405542	0.00156706	0.00102358	6.19443e-06	0.000104454	0.000108369	0.000100612	0.000154093	5.45816e-05	7.13349e-05	2.52578e-05	4.94743e-05	0.000127818	4.96418e-05	9.3653e-05	2.68152e-05	4.7945e-05	4.05085e-05	3.87737e-05	3.74766e-05	6.93893e-05	1.90648e-05	2.85972e-05	4.02751e-05	2.63849e-05	3.81265e-05	2.452e-05	2.7186e-05	3.96982e-05	4.09449e-05	1.85777e-05	1.21238e-05	8.87894e-06	9.68146e-06	6.59193e-06	4.60353e-06
0.0262106	71	0.0210439	0.000499231	0.000403004	0.00165825	0.0010145	3.59712e-06	0.000113438	0.000113523	0.00010439	0.000153659	5.25373e-05	7.5164e-05	2.58954e-05	5.14195e-05	0.000133764	5.00172e-05	9.77234e-05	2.72433e-05	4.84439e-05	4.00951e-05	4.02423e-05	3.94434e-05	7.11464e-05	1.94486e-05	2.78741e-05	4.19579e-05	2.72926e-05	3.89362e-05	2.52199e-05	2.75757e-05	4.09837e-05	4.21122e-05	1.87638e-05	1.20411e-05	8.26357e-06	9.40727e-06	5.99627e-06	4.12892e-06
0.0279886	72	0.022665	0.000529335	0.000397687	0.00175682	0.00100387	2.19009e-06	0.000123633	0.000118763	0.000107834	0.000153048	5.05834e-05	7.94119e-05	2.64687e-05	5.36791e-05	0.000140071	5.07308e-05	0.000101985	2.76723e-05	4.88684e-05	3.99369e-05	4.18137e-05	4.15766e-05	7.29132e-05	1.99267e-05	2.71325e-05	4.36904e-05	2.827e-05	3.96718e-05	2.59296e-05	2.7948e-05	4.22438e-05	4.32085e-05	1.88934e-05	1.19687e-05	7.62725e-06	9.11275e-06	5.40478e-06	3.67861e-06
0.029784	73	0.0243366	0.000558766	0.000391113	0.00184325	0.000979597	1.30123e-06	0.000133629	0.000122932	0.000110735	0.000151191	4.81147e-05	8.37627e-05	2.70172e-05	5.56686e-05	0.000145413	5.11935e-05	0.000106328	2.79696e-05	4.86135e-05	3.98886e-05	4.33925e-05	4.35717e-05	7.45293e-05	2.04238e-05	2.62788e-05	4.53863e-05	2.92389e-05	4.04045e-05	2.66232e-05	2.83735e-05	4.35934e-05	4.43457e-05	1.8989e-05	1.18515e-05	6.99633e-06	8.81346e-06	4.83313e-06	3.24845e-06
0.0318	74	0.0260971	0.000602864	0.000394405	0.00198837	0.000985681	9.21061e-07	0.000145722	0.000129027	0.000116037	0.000151383	4.69739e-05	8.86705e-05	2.79716e-05	5.83352e-05	0.000153639	5.26229e-05	0.000111179	2.85302e-05	4.88606e-05	4.01429e-05	4.51095e-05	4.61356e-05	7.64813e-05	2.10607e-05	2.54229e-05	4.73209e-05	3.01032e-05	4.10876e-05	2.73369e-05	2.87329e-05	4.48595e-05	4.52852e-05	1.89953e-05	1.16954e-05	6.35418e-06	8.45986e-06	4.25886e-06	2.83018e-06
0.0337709	75	0.0278961	0.000639338	0.000389478	0.00210031	0.000963924	7.3923e-07	0.000159631	0.000135794	0.000120301	0.000151759	4.48882e-05	9.379e-05	2.84402e-05	6.06927e-05	0.000159391	5.36618e-05	0.000116451	2.89358e-05	4.85331e-05	4.05809e-05	4.66406e-05	4.84078e-05	6.3259e-05	3.33195e-05	2.45856e-05	4.90941e-05	3.10146e-05	4.17297e-05	2.80171e-05	2.90965e-05	4.61462e-05	4.62683e-05	1.8969e-05	1.15388e-05	5.71867e-06	8.12803e-06	3.72398e-06	2.44748e-06
0.0355059	76	0.0297405	0.000567094	0.000329111	0.00190563	0.00087124	6.59137e-07	0.000215985	0.000175806	0.000120701	0.00019263	3.65426e-05	0.000119299	2.3339e-05	6.99846e-05	0.000146499	6.51137e-05	0.000157551	3.57187e-05	6.08331e-05	5.08812e-05	5.91259e-05	5.70467e-05	8.22977e-05	3.93824e-05	3.45299e-05	6.1015e-05	4.15803e-05	5.21693e-05	3.50397e-05	2.90889e-05	5.00067e-05	3.76921e-05	1.75753e-05	8.9339e-06	4.49717e-06	7.05437e-06	2.31452e-06	1.38288e-06
0.0368446	77	0.0313663	0.000588752	0.000313458	0.00194578	0.000791484	6.17738e-07	0.000177616	0.000139062	0.000113984	0.000144069	3.49317e-05	0.000102152	2.49739e-05	6.26945e-05	0.000147595	5.54573e-05	0.000131391	2.89417e-05	4.70049e-05	4.3445e-05	5.2999e-05	5.17696e-05	6.88199e-05	3.77694e-05	2.52342e-05	5.70425e-05	3.72524e-05	4.84037e-05	3.43712e-05	3.15469e-05	5.42499e-05	4.17444e-05	1.88951e-05	9.2839e-06	4.30711e-06	7.76932e-06	2.25954e-06	1.19074e-06
0.0384403	78	0.0331368	0.000591966	0.000292198	0.00195138	0.000721793	6.00962e-07	0.000169122	0.000127745	0.00011234	0.000123465	3.31251e-05	9.79347e-05	2.56262e-05	6.06582e-05	0.000150169	5.20456e-05	0.000122491	2.66298e-05	4.12007e-05	4.03711e-05	4.97948e-05	5.09941e-05	6.24454e-05	3.59558e-05	2.09062e-05	5.39623e-05	3.39698e-05	4.46148e-05	3.14453e-05	3.20412e-05	5.3588e-05	4.82538e-05	1.92377e-05	1.05586e-05	3.91623e-06	7.51406e-06	2.33235e-06	1.18216e-06
0.0403651	79	0.0351103	0.000604135	0.000275368	0.0019835	0.00066786	6.03939e-07	0.000171258	0.0001237	0.000113538	0.000112991	3.15495e-05	9.79612e-05	2.6126e-05	6.04863e-05	0.000153741	5.14025e-05	0.000120439	2.56848e-05	3.78815e-05	3.94567e-05	4.92548e-05	5.21274e-05	5.96929e-05	3.58422e-05	1.8634e-05	5.33103e-05	3.2843e-05	4.32615e-05	3.03112e-05	3.18583e-05	5.30607e-05	5.28653e-05	1.92084e-05	1.12438e-05	3.44667e-06	6.94257e-06	2.03109e-06	1.18203e-06
0.0424996	80	0.0372273	0.000619208	0.000261404	0.00203442	0.000627017	6.35867e-07	0.000177296	0.00012247	0.000115584	0.000104568	3.01548e-05	0.000100166	2.66026e-05	6.16174e-05	0.000157887	5.20607e-05	0.00012168	2.52115e-05	3.55135e-05	3.95977e-05	4.97942e-05	5.40487e-05	5.85357e-05	3.64532e-05	1.71402e-05	5.38977e-05	3.25893e-05	4.30751e-05	3.01326e-05	3.18938e-05	5.35149e-05	5.55845e-05	1.90446e-05	1.13984e-05	2.96485e-06	6.40167e-06	1.66054e-06	1.05268e-06
0.0449098	81	0.0395279	0.000643418	0.000255095	0.0021318	0.000600394	6.10162e-07	0.000185908	0.000122599	0.000118495	9.85181e-05	2.89891e-05	0.00010291	2.72402e-05	6.3042e-05	0.000162879	5.34823e-05	0.000123889	2.49009e-05	3.3379e-05	4.02793e-05	5.06793e-05	5.63695e-05	5.79723e-05	3.73539e-05	1.59019e-05	5.49834e-05	3.2668e-05	4.34248e-05	3.03295e-05	3.20704e-05	5.44966e-05	5.72892e-05	1.87529e-05	1.12764e-05	2.51408e-06	5.82994e-06	1.32225e-06	8.65608e-07
0.0474434	82	0.0419724	0.000663816	0.000245177	0.00221099	0.000568002	6.39114e-07	0.000196843	0.000125168	0.000121782	9.42467e-05	2.7902e-05	0.000106347	2.78718e-05	6.47909e-05	0.000167256	5.54014e-05	0.000127178	2.47467e-05	3.15279e-05	4.10894e-05	5.18705e-05	5.89036e-05	5.76527e-05	3.83471e-05	1.48208e-05	5.63258e-05	3.27969e-05	4.39953e-05	3.07428e-05	3.22691e-05	5.56775e-05	5.85493e-05	1.83521e-05	1.09623e-05	2.10176e-06	5.23935e-06	1.03028e-06	6.81032e-07
0.0500577	83	0.0445717	0.000677893	0.000230764	0.0022523	0.000522905	6.28291e-07	0.000205387	0.000124571	0.000123889	8.70324e-05	2.65704e-05	0.000109184	2.81789e-05	6.64723e-05	0.00017029	5.73552e-05	0.000130171	2.43989e-05	2.93407e-05	4.20606e-05	5.29714e-05	6.14351e-05	5.70595e-05	3.93989e-05	1.38231e-05	5.77467e-05	3.30052e-05	4.47583e-05	3.12299e-05	3.24507e-05	5.70225e-05	5.95496e-05	1.79136e-05	1.05626e-05	1.73699e-06	4.64189e-06	7.84737e-07	5.17413e-07
0.0529208	84	0.0473682	0.000695574	0.000220011	0.00232363	0.000486939	6.54538e-07	0.000214581	0.000124534	0.000126211	8.04235e-05	2.55923e-05	0.000112457	2.88526e-05	6.81903e-05	0.000174508	5.96956e-05	0.000133205	2.40823e-05	2.72145e-05	4.30359e-05	5.42396e-05	6.42459e-05	5.66067e-05	4.05024e-05	1.28383e-05	5.92598e-05	3.31518e-05	4.55796e-05	3.17744e-05	3.2567e-05	5.83499e-05	6.02524e-05	1.7402e-05	1.00439e-05	1.40691e-06	4.03327e-06	5.79946e-07	3.80112e-07
0.0559767	85	0.0503641	0.00071052	0.000210198	0.00238925	0.000453884	6.33703e-07	0.000223872	0.000124189	0.000128733	7.44124e-05	2.44035e-05	0.00011576	2.92738e-05	6.97669e-05	0.000177695	6.24306e-05	0.000135895	2.36296e-05	2.51204e-05	4.4019e-05	5.53189e-05	6.70878e-05	5.58782e-05	4.15001e-05	1.19061e-05	6.06622e-05	3.31981e-05	4.63847e-05	3.22853e-05	3.26197e-05	5.96657e-05	6.08732e-05	1.68475e-05	9.44191e-06	1.12201e-06	3.44533e-06	4.16735e-07	2.70946e-07
0.0592681	86	0.0535959	0.000725602	0.000200028	0.00245668	0.000420351	6.53455e-07	0.000233167	0.000123444	0.000130594	6.85111e-05	2.33278e-05	0.000118552	2.97447e-05	7.14358e-05	0.000181147	6.52964e-05	0.000138532	2.30023e-05	2.30461e-05	4.49576e-05	5.6464e-05	6.98376e-05	5.49377e-05	4.25268e-05	1.10129e-05	6.20519e-05	3.31875e-05	4.72e-05	3.28025e-05	3.25978e-05	6.09111e-05	6.1351e-05	1.62202e-05	8.77352e-06	8.81358e-07	2.87825e-06	2.90697e-07	1.88183e-07
0.0627668	87	0.0571014	0.000731461	0.00018489	0.00248242	0.000381361	6.66984e-07	0.000241282	0.000122373	0.000132239	6.22962e-05	2.206e-05	0.000120947	3.01746e-05	7.25001e-05	0.000183586	6.83576e-05	0.000140704	2.23159e-05	2.0971e-05	4.58199e-05	5.74757e-05	7.27004e-05	5.38289e-05	4.35004e-05	1.02114e-05	6.33933e-05	3.31547e-05	4.80031e-05	3.33637e-05	3.25244e-05	6.21404e-05	6.16793e-05	1.55703e-05	8.02862e-06	6.79827e-07	2.35333e-06	1.97791e-07	1.26683e-07
0.066601	88	0.0609359	0.00073845	0.000172974	0.00251543	0.000345704	6.26397e-07	0.00024674	0.000119349	0.000133319	5.53747e-05	2.09106e-05	0.00012283	3.04539e-05	7.36176e-05	0.000185821	7.12863e-05	0.000142376	2.1506e-05	1.89824e-05	4.65141e-05	5.8416e-05	7.5591e-05	5.24062e-05	4.43929e-05	9.43185e-06	6.45875e-05	3.30549e-05	4.87352e-05	3.38906e-05	3.23775e-05	6.32469e-05	6.18817e-05	1.49007e-05	7.26178e-06	5.15727e-07	1.88297e-06	1.29882e-07	8.22617e-08
0.0708618	89	0.0651543	0.000745821	0.000163582	0.00257415	0.000317784	6.35867e-07	0.000254803	0.000117729	0.000134657	4.93452e-05	1.98459e-05	0.000124852	3.08759e-05	7.48569e-05	0.000188993	7.44832e-05	0.000144092	2.05654e-05	1.72032e-05	4.73956e-05	5.93007e-05	7.84902e-05	5.09077e-05	4.52869e-05	8.72652e-06	6.57028e-05	3.2922e-05	4.93894e-05	3.43593e-05	3.21351e-05	6.41759e-05	6.18506e-05	1.41714e-05	6.47017e-06	3.82721e-07	1.46605e-06	8.1894e-08	5.18355e-08
0.0755454	90	0.0698173	0.000751283	0.000153123	0.00261468	0.00028952	6.63467e-07	0.000263382	0.000117489	0.000135007	4.46435e-05	1.87445e-05	0.000126348	3.12699e-05	7.62403e-05	0.00019105	7.79562e-05	0.000145504	1.95903e-05	1.54965e-05	4.80916e-05	5.99602e-05	8.13888e-05	4.91798e-05	4.61098e-05	8.10099e-06	6.66855e-05	3.27774e-05	4.99909e-05	3.48196e-05	3.18362e-05	6.49754e-05	6.16637e-05	1.34014e-05	5.66849e-06	2.7816e-07	1.11144e-06	5.00189e-08	3.12057e-08
0.0807325	91	0.0749797	0.000749941	0.000144859	0.00266544	0.000265171	6.77808e-07	0.000270063	0.000116336	0.000135705	3.96448e-05	1.7443e-05	0.000127582	3.15457e-05	7.67928e-05	0.000193107	8.11979e-05	0.000146641	1.84463e-05	1.3953e-05	4.87191e-05	6.06425e-05	8.42364e-05	4.73123e-05	4.68631e-05	7.52731e-06	6.75531e-05	3.26577e-05	5.05546e-05	3.5268e-05	3.14656e-05	6.56609e-05	6.12271e-05	1.25817e-05	4.88195e-06	1.9762e-07	8.17879e-07	2.88951e-08	1.76201e-08
0.0865972	92	0.0809645	0.000730084	0.000127619	0.00260258	0.00023506	7.19748e-07	0.000278632	0.00011621	0.000135155	3.51628e-05	1.6336e-05	0.000128492	3.15298e-05	7.77891e-05	0.000194316	8.49474e-05	0.000147829	1.73219e-05	1.25913e-05	4.93987e-05	6.13383e-05	8.73658e-05	4.54936e-05	4.75448e-05	7.00841e-06	6.85187e-05	3.25564e-05	5.10421e-05	3.57327e-05	3.10058e-05	6.61697e-05	6.04873e-05	1.17361e-05	4.122e-06	1.35085e-07	5.85785e-07	1.56852e-08	9.45735e-09
0.0926943	93	0.0872119	0.000699073	0.000113757	0.0025376	0.000205648	6.39114e-07	0.000284944	0.000119488	0.000130062	2.87196e-05	1.4783e-05	0.000127082	3.12091e-05	7.73024e-05	0.000192754	8.72377e-05	0.000146158	1.56677e-05	1.11427e-05	4.95938e-05	6.14448e-05	8.95274e-05	4.29975e-05	4.79798e-05	6.47812e-06	6.9025e-05	3.23941e-05	5.14115e-05	3.61116e-05	3.05948e-05	6.66535e-05	5.99955e-05	1.09756e-05	3.43474e-06	9.1626e-08	4.10617e-07	8.04937e-09	4.74703e-09
0.0995423	94	0.094389	0.000645019	9.64407e-05	0.00237513	0.000174406	6.03668e-07	0.000266103	0.0001029	0.000123642	2.3157e-05	1.32395e-05	0.000123783	3.07597e-05	7.71765e-05	0.000189517	8.8402e-05	0.000143538	1.38934e-05	9.87714e-06	4.94384e-05	6.11038e-05	9.11221e-05	4.01743e-05	4.81722e-05	5.95398e-06	6.91022e-05	3.22104e-05	5.16874e-05	3.6442e-05	3.02196e-05	6.70242e-05	5.95993e-05	1.02409e-05	2.83132e-06	6.08432e-08	2.79791e-07	3.85306e-09	2.22165e-09
0.10738	95	0.102633	0.000577187	8.07204e-05	0.0021917	0.000143156	5.27364e-07	0.000240771	8.7111e-05	2.47384e-05	8.8109e-05	1.15366e-05	0.000117673	3.00534e-05	7.35806e-05	0.000184672	8.79151e-05	0.000136732	1.19868e-05	8.74482e-06	4.88362e-05	6.00668e-05	9.19026e-05	3.70156e-05	4.81369e-05	5.48809e-06	6.87176e-05	3.21269e-05	5.1839e-05	3.66927e-05	2.98677e-05	6.72999e-05	5.92324e-05	9.53367e-06	2.30313e-06	3.9131e-08	1.85237e-07	1.84368e-09	1.02862e-09
0.116493	96	0.112258	0.000484539	6.28374e-05	0.00191793	0.000112175	4.04249e-07	0.000213166	7.38407e-05	2.08346e-05	7.66727e-05	9.79271e-06	0.000109954	2.91474e-05	6.96035e-05	0.000179305	8.66583e-05	0.000129246	1.01601e-05	7.82517e-06	4.7524e-05	5.86822e-05	9.22554e-05	3.37193e-05	4.77089e-05	4.98905e-06	6.80884e-05	3.19893e-05	5.19304e-05	3.68657e-05	2.94668e-05	6.73931e-05	5.87143e-05	8.84019e-06	1.84391e-06	2.46458e-08	1.1713e-07	9.28931e-10	5.14396e-10
0.127048	97	0.123525	0.000355595	4.30912e-05	0.00152521	7.85341e-05	2.93852e-07	0.000171498	5.63038e-05	1.54384e-05	6.12853e-05	7.64716e-06	9.94235e-05	2.78825e-05	6.44168e-05	0.000171116	8.32105e-05	0.000119124	8.28777e-06	7.01796e-06	4.58121e-05	5.67776e-05	9.15431e-05	3.02293e-05	4.69967e-05	4.49621e-06	6.70684e-05	3.1809e-05	5.20098e-05	3.70118e-05	2.91097e-05	6.74125e-05	5.81318e-05	8.17101e-06	1.45866e-06	1.51596e-08	7.10505e-08	5.42055e-10	2.85282e-10
0.139469	98	0.136838	0.000197013	2.34168e-05	0.0010042	4.41898e-05	1.57479e-07	0.000115078	3.6069e-05	9.52947e-06	4.18636e-05	5.18861e-06	8.81477e-05	2.7053e-05	5.86315e-05	0.000164932	7.84444e-05	0.00010822	6.66304e-06	6.43135e-06	4.39449e-05	5.48698e-05	9.09448e-05	2.70339e-05	4.63045e-05	4.04663e-06	6.61177e-05	3.15698e-05	5.19963e-05	3.70611e-05	2.85396e-05	6.71021e-05	5.7144e-05	7.496e-06	1.13771e-06	8.89213e-09	4.11725e-08	3.80642e-10	1.93091e-10
0.153177	99	0.151636	4.65221e-05	5.61153e-06	0.000322432	1.2212e-05	4.43754e-08	4.03374e-05	1.22043e-05	3.17373e-06	1.69436e-05	2.19022e-06	7.54206e-05	2.61415e-05	5.05705e-05	0.000156047	6.95271e-05	9.37916e-05	5.02522e-06	5.94643e-06	4.11827e-05	5.20836e-05	8.79373e-05	2.33884e-05	4.52192e-05	3.57744e-06	6.44729e-05	3.14168e-05	5.19965e-05	3.71115e-05	2.81394e-05	6.69009e-05	5.62877e-05	6.88874e-06	8.88509e-07	4.9342e-09	2.22786e-08	2.86718e-10	1.49897e-10
0.169055	100	0.168023	4.07803e-09	3.23929e-09	6.21823e-08	1.66574e-07	0	8.3823e-09	2.90234e-09	4.06837e-10	1.246e-06	1.93977e-07	7.34486e-05	2.73114e-05	4.54597e-05	0.000157319	6.15218e-05	8.35908e-05	3.85983e-06	5.75073e-06	3.78471e-05	4.86476e-05	8.29367e-05	1.96034e-05	4.30886e-05	3.08613e-06	6.11675e-05	3.11557e-05	5.18758e-05	3.69694e-05	2.75074e-05	6.61517e-05	5.47058e-05	6.23947e-06	6.84661e-07	2.55788e-09	1.1135e-08	1.94727e-10	1.07557e-10
0.0246092

## Sheet: matrix_distribution
ERROR_RATE		B	E	F	G	H	I	J	K	L	M	N	O	P	Q	R	S	T	U	V	W	X	Y	Z	[	\	]	^	_	`	a	b	c	d	e	f	g	h	i
0.00266604	1	0.00184753	0	0	0	0	0	0.00605728	0	0	0	0	0	0.00637735	0	0	1.92943e-05	0	0	0.00135792	0.0059043	0	0.00494231	0.0151841	0.0217353	0.0116914	0	0.0645599	0.409797	0	0.105801	0.344726	0	0	0	0	0	0	0
0.00161329	2	0.000229041	0	0	0	0	0	0.00549344	0	0	0	0	0	0.00865396	0	0	0.000144509	0	0	0.00222303	0.00508148	0	0.00525353	0.0136759	0.0244682	0.0104862	0	0.0517058	0.352639	0	0.0535492	0.466397	0	0	0	0	0	0	0
0.00154138	3	0.000174956	0	0	0	0	0	0.00552865	0	0	0	0	0	0.00725284	0	0	2.08375e-05	0	0	0.00268217	0.00491763	0	0.0058232	0.0132893	0.0252841	0.0117975	0	0.0500799	0.329683	0	0.0470708	0.496395	0	0	0	0	0	0	0
0.00107278	4	0.000116396	0	0	0	0	0	0.00546552	0	0	0	0	0	0.00360868	0	0	0.00342728	0	0	0.00227898	0	0	0.00476712	0.00716462	0.000609499	0.0105603	6.91432e-05	0.0164755	0.000537015	0.0236667	0.0346031	0	0.234942	0	0.651708	0	0	0	0
0.00112284	5	0.000105013	0	0	0	0	0	0.00581131	0	0	0	0	0	0.00412278	0	0	0.00347392	0	0	0.00261803	0	0	0.00522915	0.0079834	0.000712117	0.011357	7.17009e-05	0.0179892	0.000626794	0.0250656	0.0362317	0	0.238023	0	0.64058	0	0	0	0
0.00113111	6	5.69029e-05	0	1.44004e-06	0	0.000883449	0	0.0036008	0.00152666	0	0	8.18886e-07	0.000458149	0.000953244	0.00299094	0.00140209	0.0019028	0	0.000422636	0.000197719	0.00287729	1.48302e-06	0.00581583	0.00693159	0.00150844	0.00632925	0.004805	0.0168058	0.00340309	0.0286551	0.0319766	1.39705e-06	0.219957	0.0206179	0.635917	0	0	0	0
0.00114603	7	5.67009e-05	9.69338e-07	3.29489e-06	0	0.000912233	2.14931e-09	0.00365551	0.00150742	7.99543e-07	0	1.52816e-06	0.000481729	0.000988389	0.00308129	0.00145183	0.00185196	5.50223e-07	0.000443931	0.000204977	0.00294249	1.93223e-06	0.00591157	0.00699965	0.00183636	0.00620304	0.00485683	0.0170074	0.00358851	0.0291535	0.0322557	1.98381e-06	0.221219	0.0207434	0.632635	0	0	0	0
0.00122293	8	3.99986e-05	2.03754e-06	3.53776e-06	2.12781e-07	0.00103043	1.28958e-08	0.00408549	0.00169144	1.64207e-06	4.08369e-08	1.64207e-06	0.000517016	0.00105427	0.00319393	0.00153622	0.00194522	2.07838e-06	0.000484813	0.000218746	0.00306428	1.97521e-06	0.00609263	0.00716034	0.00247292	0.00574385	0.00494522	0.0173468	0.0036523	0.0295789	0.0326033	2.17725e-06	0.222567	0.0209552	0.628004	0	0	0	0
0.00116762	9	3.50208e-05	3.50552e-06	4.18685e-06	1.49377e-06	0.00104335	3.43889e-08	0.00414391	0.00170488	2.54263e-06	2.88007e-07	1.89999e-06	0.000556297	0.00105334	0.00331349	0.00158417	0.00196988	4.91762e-06	0.000488576	0.000225404	0.00309057	3.95258e-06	0.00620392	0.00225711	0.00831021	0.00515706	0.00503121	0.0175891	0.00277246	0.0260424	0.0227915	0.015483	0.076173	3.64437e-05	0.135634	0.0801664	0.57712	0	0
0.00115456	10	3.6175e-05	5.02938e-06	4.93266e-06	3.02193e-06	0.00100881	6.44792e-07	0.0040649	0.00166703	4.58877e-06	6.03956e-07	2.03754e-06	0.000553948	0.00104463	0.00329051	0.00159588	0.00197726	8.61013e-06	0.000494468	0.000234775	0.00311586	9.4763e-06	0.00624192	0.00228176	0.00948402	0.00403241	0.00510846	0.017809	0.00273567	0.0263255	0.0231089	0.015556	0.077005	3.51476e-05	0.136745	0.0817778	0.57263	0	0
0.00116992	11	3.3641e-05	6.30177e-06	6.39419e-06	4.8252e-06	0.00103966	4.26208e-06	0.00412299	0.00166672	6.78107e-06	9.02709e-07	3.21966e-06	0.000567854	0.0010734	0.00329273	0.00162161	0.00198936	1.12194e-05	0.00051963	0.00024379	0.00318823	2.12438e-05	0.0063386	0.00233093	0.0110484	0.00256244	0.00518472	0.0181291	0.0027518	0.0265965	0.0233801	0.015593	0.0778698	3.48639e-05	0.137771	0.0825637	0.56842	0	0
0.00116412	12	2.19337e-05	6.82405e-06	8.41454e-06	7.65584e-06	0.00103414	1.06391e-05	0.00410164	0.00166997	8.42099e-06	1.34547e-06	4.84024e-06	0.000570721	0.00106587	0.0032988	0.00163366	0.0020053	1.35385e-05	0.000526623	0.000245004	0.00321918	4.1127e-05	0.00634001	0.0023574	0.0125263	0.00114472	0.00522913	0.0183249	0.00268165	0.0267657	0.0236276	0.0156545	0.0785514	4.30377e-05	0.138891	0.0836277	0.564739	0	0
0.00119153	13	1.04112e-05	7.20018e-06	1.08776e-05	9.91261e-06	0.00108494	2.05517e-05	0.00423866	0.00171694	9.95345e-06	1.82046e-06	6.03956e-06	0.000588186	0.00111248	0.0032849	0.00170528	0.00208161	1.54922e-05	0.000558251	0.00025667	0.00334937	7.12539e-05	0.00641587	0.00240404	0.013034	0.000827312	0.00536857	0.0187344	0.00265972	0.0272007	0.0239847	0.0157285	0.0795517	4.69323e-05	0.140014	0.0849111	0.558978	0	0
0.00117728	14	1.27067e-05	8.08785e-06	1.39533e-05	1.39211e-05	0.00113694	3.74281e-05	0.00433789	0.00174762	1.16879e-05	2.72962e-06	8.63592e-06	0.000104029	0.00147412	0.0034781	0.00176738	0.00213606	1.75577e-05	0.0005891	0.000265493	0.0011045	0.00246816	0.00657311	0.00246487	0.0132309	0.000821306	0.00547832	0.00793993	0.0129232	0.0183463	0.0260615	0.0187232	0.0147409	0.0502574	0.0416646	0.119693	0.0753198	0.213109	0.351916
0.00120747	15	4.31151e-06	9.10877e-06	1.79274e-05	1.87656e-05	0.00118866	6.17367e-05	0.00444698	0.00178262	1.45874e-05	4.13957e-06	1.1602e-05	0.000135823	0.00151075	0.00355706	0.00180953	0.00218227	2.11986e-05	0.000620159	0.000276964	0.00115633	0.002586	0.00666043	0.00252442	0.0134045	0.000845837	0.00557893	0.00820458	0.0131163	0.0185674	0.0264849	0.0189961	0.0151489	0.0508453	0.042263	0.121151	0.0757593	0.213979	0.345053
0.00125008	16	3.78923e-06	9.87177e-06	2.27913e-05	2.46762e-05	0.00126032	9.79741e-05	0.00457545	0.00183071	1.75663e-05	6.0503e-06	1.56985e-05	0.000173105	0.00154906	0.00360783	0.00184461	0.00223588	2.5811e-05	0.00065135	0.000290967	0.00121075	0.00271934	0.00671655	0.00256577	0.0135407	0.000868531	0.00567688	0.0084713	0.0132692	0.0187178	0.0269098	0.0191998	0.01558	0.0512309	0.0427329	0.122601	0.0763216	0.215085	0.338339
0.0012829	17	1.67474e-05	1.09486e-05	2.97873e-05	3.1554e-05	0.00130677	0.000145981	0.00457373	0.00181564	2.18671e-05	8.33717e-06	1.97457e-05	0.00021973	0.00159686	0.00364597	0.00189167	0.00229134	3.13906e-05	0.000700053	0.000306246	0.00127965	0.00289765	0.00675653	0.00263226	0.0137221	0.000900236	0.00580438	0.00881031	0.013483	0.0189294	0.027432	0.0194718	0.0161213	0.0517464	0.0432751	0.124223	0.0767288	0.216078	0.331043
0.00130568	18	1.07831e-05	1.261e-05	3.74173e-05	4.0061e-05	0.0013593	0.000203582	0.00457603	0.00179563	2.60926e-05	1.08948e-05	2.62731e-05	0.000271602	0.00163957	0.00361958	0.00193504	0.0023381	3.75011e-05	0.000749704	0.000324438	0.0013693	0.00309581	0.00683326	0.00270743	0.0138295	0.000930089	0.00592987	0.00925476	0.013739	0.0190984	0.0280268	0.019735	0.0167257	0.0522788	0.0438445	0.125854	0.0772697	0.216819	0.323646
0.00133365	19	5.7451e-06	1.38566e-05	4.55137e-05	5.20885e-05	0.00145995	0.000282595	0.00466382	0.00180288	3.16314e-05	1.40178e-05	3.23944e-05	0.00033385	0.00153428	0.000429965	0.00530268	0.00239114	4.66357e-05	0.000805169	0.000341708	0.00146447	0.00332883	0.00684966	0.00277906	0.013855	0.00097728	0.00603615	0.00968601	0.0139354	0.0191147	0.0177322	0.0305535	0.0173887	0.0464079	0.0435438	0.10655	0.0944274	0.222618	0.323162
0.00134082	20	7.41081e-06	1.52988e-05	5.73844e-05	6.42084e-05	0.00150864	0.00036593	0.00448604	0.00169571	3.83501e-05	1.89633e-05	4.07208e-05	0.000405448	0.00159855	0.000535601	0.00510865	0.00241792	5.73414e-05	0.000868585	0.000364587	0.00155653	0.00357642	0.00679526	0.00284546	0.0139012	0.00102533	0.00616182	0.0101766	0.0141481	0.0192066	0.0181629	0.0310054	0.0181406	0.047009	0.0443652	0.108618	0.0962416	0.222907	0.314501
0.00142731	21	2.62431e-06	1.78608e-05	7.34161e-05	8.4356e-05	0.00167373	0.000508842	0.00468731	0.0017282	4.54149e-05	2.50588e-05	5.18069e-05	0.000495931	0.0017223	0.000652519	0.00497561	0.00251327	6.99342e-05	0.000956691	0.000394003	0.00168121	0.00392016	0.00686326	0.00295561	0.0139099	0.00107832	0.00631091	0.0108259	0.0144236	0.0191452	0.0186488	0.0313331	0.018908	0.0473932	0.0449304	0.110158	0.0981112	0.221805	0.306919
0.00147116	22	2.89727e-06	1.97049e-05	8.91318e-05	0.000104805	0.00178499	0.000659838	0.00460988	0.00163663	5.52179e-05	3.20849e-05	6.43933e-05	0.000595477	0.00182368	0.000792534	0.00482068	0.00256332	8.37134e-05	0.00103973	0.000427063	0.00180328	0.00429616	0.00682584	0.00305479	0.0139313	0.00114455	0.00644462	0.0114938	0.0146862	0.0191827	0.0191603	0.0317638	0.0198592	0.0479097	0.045769	0.112386	0.0999884	0.221365	0.297729
0.00154445	23	3.14444e-06	2.21637e-05	0.000109625	0.000130932	0.00194217	0.000858498	0.00462331	0.00156634	6.65125e-05	4.02286e-05	8.0713e-05	0.000714413	0.00194887	0.000940357	0.00464808	0.00265571	0.000102142	0.00114735	0.000466957	0.00193975	0.00474631	0.00680644	0.00317801	0.0139435	0.00122184	0.0066231	0.0122531	0.0150065	0.0191221	0.0198062	0.0322105	0.0209245	0.0484788	0.0466703	0.114683	0.101912	0.220523	0.287884
0.00159063	24	8.23185e-07	2.45021e-05	0.000132758	0.000158015	0.00206437	0.0010798	0.00447362	0.00143732	7.96211e-05	5.08182e-05	9.85802e-05	0.000833181	0.00206674	0.00108995	0.00439708	0.00270186	0.000123046	0.00124448	0.000505678	0.00206647	0.00519413	0.00672566	0.00329693	0.0138327	0.00130794	0.00677557	0.0130572	0.0153192	0.0189782	0.020434	0.0326491	0.022054	0.0489216	0.0474971	0.117701	0.0980835	0.211835	0.291708
0.00164575	25	2.80055e-06	2.71329e-05	0.000155646	0.000191931	0.00219995	0.00133369	0.00432466	0.00127802	9.2633e-05	6.31101e-05	0.000119108	0.000966056	0.00218304	0.00124702	0.00412058	0.00274889	0.000148309	0.00136085	0.000554326	0.002204	0.00568605	0.00662584	0.00342409	0.0136863	0.00140223	0.00688624	0.0139614	0.0155837	0.0187568	0.0210492	0.0329263	0.0232365	0.0491537	0.0482418	0.119635	0.0991939	0.212437	0.282793
0.00182075	26	5.20562e-06	3.35357e-05	0.000200814	0.000251875	0.00256097	0.00176216	0.00456792	0.0012226	0.000112129	8.09623e-05	0.000145665	0.00111743	0.00233401	0.00142706	0.0038584	0.00282827	0.000174487	0.00148381	0.000600093	0.00234156	0.00620916	0.00646	0.00354026	0.0133734	0.00149971	0.0069722	0.0147695	0.0157951	0.0183007	0.0215936	0.0329152	0.0243897	0.0491069	0.0487531	0.120887	0.0994122	0.213461	0.275452
0.00194266	27	1.19136e-05	3.82813e-05	0.000241829	0.000307295	0.00281257	0.00217754	0.00447314	0.0010432	0.000135219	0.000103334	0.000177225	0.00130952	0.00255429	0.00165786	0.00364952	0.00292471	0.000210325	0.00163649	0.000669731	0.00250166	0.00687415	0.00646365	0.00372333	0.0133803	0.00163569	0.0071884	0.0158488	0.0162234	0.0180893	0.0224466	0.0331869	0.0258208	0.0494476	0.049141	0.123059	0.098025	0.215115	0.265695
0.00201377	28	1.23929e-05	4.34784e-05	0.000282318	0.000362317	0.0029754	0.00256995	0.00420292	0.000803141	0.000161824	0.000127028	0.000210673	0.0014894	0.002727	0.00182025	0.00331945	0.00293491	0.000251852	0.00177866	0.000742182	0.00261962	0.00741781	0.00640495	0.00386752	0.0130986	0.00177772	0.00725315	0.0169522	0.0164972	0.0176951	0.0231647	0.0333828	0.0272634	0.049426	0.0499325	0.124979	0.0976728	0.216789	0.256991
0.00215499	29	1.53353e-05	5.09429e-05	0.000336066	0.000438145	0.00326825	0.00312187	0.0040501	0.000590707	0.000189507	0.000153663	0.000253163	0.00169264	0.00291977	0.00190538	0.00310321	0.00306197	0.000296819	0.00196289	0.000826173	0.00275154	0.00810855	0.0064106	0.00409371	0.0128847	0.00195938	0.00748826	0.0181147	0.0170099	0.0172487	0.024209	0.0335926	0.0289057	0.0496595	0.0504359	0.127418	0.09627	0.21802	0.247183
0.00228761	30	1.03296e-05	5.91296e-05	0.000400016	0.000527582	0.00354748	0.00371066	0.00375696	0.00038564	0.000223681	0.000188266	0.000303962	0.00191203	0.00313835	0.00191918	0.00294816	0.00317547	0.00035101	0.00197737	0.000921052	0.0030663	0.00873136	0.00656273	0.00433598	0.0127049	0.00215226	0.00772996	0.0193603	0.0175205	0.0168545	0.025293	0.0338735	0.0306938	0.0497053	0.0510407	0.129816	0.0951015	0.217957	0.238044
0.00240156	31	6.39419e-06	6.75979e-05	0.000465147	0.000620815	0.00377666	0.0042937	0.00333204	0.000226924	0.000262044	0.000224972	0.000356216	0.00214176	0.00333386	0.00181255	0.00283902	0.00324069	0.000414548	0.00214799	0.00102528	0.00319545	0.00916869	0.00680357	0.00457384	0.0123842	0.00237891	0.00792298	0.0206282	0.0180213	0.0163624	0.0264227	0.0341407	0.0325625	0.0498014	0.0518521	0.132425	0.0938394	0.217757	0.229171
0.00238837	32	1.1026e-05	7.12603e-05	0.000496853	0.00066949	0.00373978	0.00460949	0.00261919	0.000132948	0.000296555	0.000267658	0.000395789	0.00232675	0.00350176	0.00161884	0.00266721	0.00312121	0.000486835	0.00220944	0.00111014	0.00325386	0.00911031	0.00717002	0.00468578	0.0115884	0.00257045	0.00760885	0.0218506	0.0178856	0.0154098	0.0267221	0.0334047	0.033953	0.047889	0.0525115	0.131036	0.0952764	0.216505	0.231215
0.00244307	33	6.87349e-06	7.95717e-05	0.000554852	0.000759121	0.0038343	0.00508087	0.00200231	0.000102228	0.000330417	0.000304364	0.000449575	0.00248624	0.00355072	0.00131367	0.00266378	0.003162	0.000548439	0.00236512	0.00120899	0.00333668	0.00925181	0.00735117	0.0048796	0.0111149	0.00281206	0.00779776	0.0225583	0.0182397	0.0146699	0.0277194	0.0331502	0.0357676	0.047485	0.0526927	0.132605	0.092094	0.215188	0.230482
0.00251469	34	1.42349e-05	8.97616e-05	0.000619149	0.000861911	0.00391584	0.00553692	0.00141683	0.00010194	0.000365943	0.000348108	0.000512438	0.00265462	0.00356931	0.00103893	0.00272286	0.00322497	0.000611132	0.00253659	0.00131906	0.00345046	0.00940317	0.00747835	0.00513286	0.010776	0.00309065	0.0080443	0.023183	0.0187185	0.0141402	0.0288903	0.0329948	0.0376755	0.0471891	0.0529214	0.134624	0.0892439	0.21421	0.227372
0.00261562	35	8.48547e-06	0.000102666	0.000697685	0.000991923	0.00402874	0.0060306	0.000943097	0.00011409	0.000412633	0.000402643	0.000585871	0.00283933	0.00358453	0.000826235	0.00281751	0.00332777	0.000696516	0.00261718	0.00145814	0.00358222	0.00971581	0.00759219	0.00549989	0.010585	0.00341656	0.00833899	0.0238395	0.0192918	0.0138217	0.0302006	0.0330527	0.0397126	0.0468454	0.0535101	0.136544	0.0869142	0.212739	0.222312
0.00271523	36	9.04644e-06	0.000116761	0.000781409	0.00112771	0.00410711	0.00640447	0.000564277	0.000131366	0.00046519	0.00046096	0.000665131	0.00303463	0.00354764	0.000685098	0.00290759	0.003418	0.000791575	0.00280028	0.00161185	0.00377701	0.00996253	0.00767496	0.00585158	0.0105094	0.00380293	0.00863949	0.0244698	0.0199015	0.0137617	0.0316137	0.033275	0.0418208	0.0466039	0.0540916	0.138283	0.0852038	0.21081	0.216317
0.00281214	37	7.77835e-06	0.000131368	0.000871706	0.00127211	0.00415446	0.00667042	0.000310732	0.000149873	0.000518832	0.000529289	0.000755776	0.00323564	0.00345183	0.000606872	0.00299713	0.00349632	0.000896365	0.00299278	0.00177847	0.00398416	0.0101925	0.0076424	0.006219	0.0104651	0.0042229	0.00892015	0.0249744	0.0204853	0.0138833	0.0330637	0.0334711	0.0439872	0.0462729	0.0548084	0.139329	0.0843973	0.208418	0.210435
0.00291645	38	7.95889e-06	0.000150881	0.000969948	0.00142788	0.00420723	0.00683482	0.000164235	0.000172643	0.000579494	0.000604259	0.00084588	0.00342632	0.0032955	0.000591735	0.00310818	0.00359321	0.00101122	0.00318945	0.00197518	0.00421951	0.0104509	0.00750134	0.00663752	0.0105539	0.0046844	0.00925308	0.0252928	0.0211612	0.0142021	0.0346137	0.0337685	0.0461668	0.0459737	0.0555159	0.140159	0.0838672	0.205929	0.203894
0.00304859	39	8.01907e-06	0.000175033	0.00108463	0.00161457	0.00430842	0.00698927	0.000100403	0.000197696	0.000648625	0.000688845	0.000949397	0.00363128	0.00309789	0.000621092	0.0032405	0.00370319	0.00114265	0.00292975	0.00211891	0.00500752	0.0107112	0.0072985	0.00709276	0.0107042	0.00520353	0.0095986	0.0254879	0.0218413	0.0146557	0.0362102	0.0341201	0.048348	0.0457021	0.0561797	0.136004	0.0884005	0.20328	0.196903
0.00319217	40	3.99771e-06	0.00020076	0.00120395	0.00182744	0.00442208	0.0070892	8.16458e-05	0.00022779	0.000723199	0.000794634	0.00106524	0.00385788	0.00290092	0.000682668	0.00339271	0.00382287	0.00129252	0.00310742	0.00235277	0.00540577	0.0110625	0.00708802	0.00759545	0.0109424	0.00577928	0.0100204	0.0257143	0.0226385	0.0152559	0.0379424	0.0345749	0.0503791	0.0455562	0.0568945	0.136398	0.0879433	0.2	0.189759
0.00317249	41	1.0983e-06	0.00020908	0.00124313	0.00192555	0.00430926	0.00676107	8.43453e-05	0.000257403	0.000775715	0.000893699	0.00113176	0.00399205	0.00260621	0.000708096	0.00333325	0.00366907	0.00144957	0.00309673	0.00254125	0.00562512	0.0108149	0.00679842	0.00784755	0.010407	0.00627569	0.00964903	0.0257433	0.022411	0.0151547	0.0384801	0.0335958	0.051969	0.0429822	0.0576807	0.131368	0.0916253	0.19787	0.194714
0.00324606	42	2.19229e-06	0.000235044	0.00132764	0.00209476	0.00432808	0.00662421	9.3065e-05	0.000285503	0.000840098	0.00099329	0.00123169	0.00411184	0.00233516	0.00077186	0.00342816	0.00371222	0.00158605	0.00321266	0.00274545	0.00595106	0.0109218	0.00637943	0.00823331	0.0104911	0.00679594	0.00997826	0.0253275	0.0228976	0.0156273	0.0397263	0.0338634	0.0534977	0.0430418	0.0576718	0.130176	0.0898368	0.195667	0.193957
0.00337457	43	1.49162e-06	0.000266071	0.00144923	0.0023254	0.00443979	0.0065822	0.00010281	0.000314925	0.000912848	0.00110335	0.0013527	0.00422191	0.00209715	0.000849295	0.00358707	0.00379878	0.00172192	0.00335625	0.00296168	0.00633805	0.011096	0.00595544	0.00871482	0.0106656	0.0073983	0.0104069	0.0249048	0.0235364	0.0162264	0.0409895	0.0344213	0.0548963	0.0435545	0.0577061	0.129258	0.0882405	0.193086	0.19116
0.00349367	44	3.95688e-06	0.000298464	0.00156024	0.00254567	0.00454086	0.00647436	0.000116256	0.000350075	0.000993761	0.00122127	0.00146691	0.00432738	0.00187886	0.000922232	0.00374156	0.00387112	0.00189284	0.00350386	0.00320614	0.00675806	0.011278	0.00557897	0.0092223	0.0107941	0.0080435	0.0108499	0.0246875	0.0242156	0.0168453	0.0423702	0.0351588	0.0561632	0.0442729	0.0581079	0.128429	0.0873658	0.190299	0.186645
0.00363572	45	1.31108e-07	0.000338475	0.00168098	0.00279951	0.00473194	0.00645123	0.000132079	0.000395701	0.00103961	0.00135584	0.00155466	0.00425597	0.00150262	0.00100639	0.00352047	0.00395233	0.00314447	0.00271998	0.0033499	0.00759957	0.0115044	0.00568924	0.00978283	0.0109621	0.00874583	0.0112921	0.0245156	0.0250047	0.017506	0.0436991	0.0360622	0.0573451	0.0451459	0.0585259	0.127434	0.085198	0.188592	0.181463
0.00373484	46	1.69795e-07	0.000376236	0.00177585	0.00301044	0.00481338	0.00620587	0.000150585	0.000442005	0.00112831	0.00150764	0.00167606	0.00431009	0.00131836	0.0010854	0.00366463	0.0040052	0.00348003	0.00278423	0.00364551	0.00817726	0.0116948	0.00539516	0.0104059	0.0110589	0.00955644	0.0117696	0.0244561	0.0258594	0.0182117	0.0450358	0.0372403	0.0585178	0.0461921	0.0591378	0.126579	0.0849948	0.184908	0.175429
0.00386583	47	5.84612e-07	0.000424815	0.00188316	0.00326277	0.00496805	0.00602185	0.000169666	0.000487332	0.00120681	0.00164437	0.00179403	0.00427916	0.00116152	0.00117628	0.00383179	0.00407287	0.00383678	0.00283702	0.00393932	0.00878582	0.011848	0.00506458	0.0110761	0.0112006	0.0103612	0.0122897	0.0243263	0.0267957	0.0190116	0.0461925	0.0386606	0.0596799	0.0473137	0.0596617	0.125537	0.0847504	0.181107	0.16934
0.00400995	48	2.57917e-08	0.000463838	0.00198116	0.00353642	0.00516896	0.00589111	0.000190519	0.000538249	0.00127134	0.00180489	0.00191001	0.00423126	0.00104308	0.00126277	0.00400285	0.00412537	0.0041905	0.00289188	0.00425487	0.00935994	0.0119799	0.00475148	0.0117303	0.011289	0.0111993	0.0127803	0.0242386	0.0276991	0.0197763	0.0471604	0.0402167	0.0610281	0.0483041	0.0601487	0.124052	0.0850081	0.176883	0.163636
0.0040469	49	1.96447e-06	0.000471307	0.00200572	0.00368416	0.00523865	0.00557467	0.000214215	0.000596001	0.00131541	0.0019858	0.00199791	0.00418146	0.000944266	0.00131083	0.00407055	0.00402839	0.00448747	0.00290847	0.00457179	0.00859232	0.0126859	0.00415905	0.012239	0.0119397	0.012043	0.0129444	0.0242543	0.0282078	0.0201714	0.0480308	0.0412445	0.0619348	0.0495645	0.0617908	0.110349	0.0975137	0.172775	0.159971
0.00417442	50	2.69308e-06	0.000524723	0.00210044	0.00396079	0.00544734	0.0053413	0.000231523	0.000637659	0.00138592	0.00211178	0.00209219	0.00399122	0.000894561	0.0013801	0.00423895	0.00406563	0.00477369	0.00293526	0.00481802	0.00897634	0.0127508	0.00382998	0.0127799	0.0120539	0.012705	0.0134867	0.0238648	0.0290204	0.0208579	0.0485215	0.043158	0.0640168	0.0507207	0.0618443	0.108728	0.0961926	0.169045	0.156514
0.004163	51	2.42872e-06	0.000484658	0.00188896	0.00370598	0.00514649	0.0045872	0.000350378	0.000945474	0.00172521	0.00314488	0.00239121	0.00504294	0.00071385	0.00136259	0.00421956	0.00327588	0.00674075	0.00322557	0.00699338	0.011507	0.0151879	0.00495622	0.0162371	0.0118242	0.0201505	0.013956	0.0354747	0.0347153	0.0239676	0.0633515	0.0486495	0.0685734	0.0498665	0.0865329	0.109837	0.104881	0.124657	0.099728
0.00452712	52	0.000881064	0.000532261	0.00189359	0.00383167	0.00509354	0.00413942	0.000300624	0.00077581	0.00147989	0.00259511	0.00217369	0.00374473	0.000706725	0.0013745	0.00415621	0.00343814	0.00587548	0.00289766	0.00593137	0.0102875	0.0126706	0.00362484	0.0148654	0.0117995	0.0165212	0.013973	0.0274522	0.0333583	0.0247216	0.0551275	0.0506601	0.0673944	0.0525896	0.0759675	0.114196	0.123805	0.140356	0.098808
0.00499939	53	0.00186744	0.000557485	0.00183925	0.00384381	0.00498235	0.00364715	0.000286041	0.000713572	0.00140947	0.00236938	0.00207243	0.00312264	0.000719887	0.00139928	0.0042421	0.00345509	0.00568489	0.00276846	0.00556132	0.009865	0.0117495	0.00306731	0.0142527	0.0115515	0.0151389	0.0142784	0.0236659	0.0318583	0.0239144	0.0510974	0.0512302	0.068977	0.0543414	0.0652817	0.109557	0.113649	0.161929	0.114053
0.00553237	54	0.00297125	0.000522742	0.00174093	0.00375403	0.00485254	0.00318961	0.000290449	0.000704599	0.00135328	0.00234598	0.00202255	0.0027628	0.000704006	0.00138993	0.00423458	0.00329202	0.00561715	0.00269775	0.00552827	0.00965044	0.0111707	0.00283318	0.0139649	0.0111369	0.0149334	0.0142261	0.0219991	0.0311194	0.0232594	0.0493005	0.0516192	0.0733591	0.0544327	0.0634572	0.101805	0.103948	0.161496	0.136315
0.00624758	55	0.00413467	0.000551407	0.00173186	0.00387085	0.00491818	0.00284653	0.000296248	0.000702912	0.00115541	0.00232779	0.00220748	0.0024649	0.000664527	0.00147213	0.00437075	0.00326075	0.00539315	0.00300494	0.00557002	0.00969572	0.00693732	0.00662787	0.0141058	0.0109947	0.0150769	0.0146679	0.0210382	0.0313561	0.0234659	0.0481935	0.0535668	0.0775465	0.0554857	0.0606976	0.0998793	0.0979096	0.155275	0.146534
0.00711697	56	0.00541016	0.000590112	0.00175538	0.00405758	0.00510558	0.00256827	0.000313446	0.000723143	0.00117034	0.0023844	0.00224305	0.00226909	0.000672344	0.001528	0.00459102	0.00325201	0.00561004	0.00304611	0.0057319	0.00990535	0.00657711	0.00681154	0.0145273	0.0110455	0.01545	0.0152643	0.0205448	0.0320483	0.0240596	0.0480575	0.0558735	0.0810633	0.0567043	0.0606435	0.0968808	0.0949221	0.149359	0.14724
0.00803997	57	0.00673721	0.000635247	0.0017769	0.0042653	0.00532876	0.00230281	0.000343636	0.000762495	0.00119524	0.00247165	0.00226416	0.00213296	0.000672377	0.00158097	0.00481201	0.00320009	0.00588643	0.00308269	0.00597825	0.0101176	0.00629943	0.00702407	0.0149902	0.0110974	0.0159497	0.0158697	0.0203344	0.0328949	0.024806	0.0482269	0.0584385	0.0842884	0.0579653	0.0609725	0.0943332	0.0934388	0.143794	0.14373
0.00896826	58	0.0081426	0.000677395	0.00176018	0.00439507	0.00544705	0.00198638	0.000376698	0.000808467	0.00122617	0.00257421	0.00228111	0.00202648	0.000673694	0.00163924	0.00503151	0.00315064	0.00621858	0.00313106	0.00624443	0.0103511	0.00607876	0.00727071	0.015539	0.0111727	0.0164948	0.0165391	0.0202924	0.0339157	0.025654	0.0485735	0.0612627	0.0874534	0.0592296	0.0613739	0.0920354	0.0922368	0.13841	0.138326
0.00998996	59	0.00963664	0.000729196	0.00177745	0.00462863	0.0056758	0.00172365	0.000408523	0.000847668	0.00124654	0.00264425	0.00198531	0.0019483	0.000680772	0.00162558	0.00560325	0.00310144	0.00557266	0.00278668	0.00801838	0.0087301	0.00517107	0.00706231	0.0191801	0.0112618	0.0170253	0.0172787	0.0202872	0.0350421	0.0265718	0.0489538	0.0642838	0.090634	0.060564	0.0616274	0.0897205	0.0899475	0.132814	0.133204
0.0110657	60	0.011198	0.000783956	0.00178512	0.00484068	0.00586697	0.00145482	0.000450001	0.000893136	0.00128373	0.00275484	0.00195895	0.00190705	0.00068173	0.00169746	0.00591124	0.00305188	0.00587222	0.00283414	0.00843501	0.00881365	0.00497483	0.00738297	0.0200019	0.0113854	0.0175469	0.0180367	0.0203825	0.0362312	0.0275562	0.0493477	0.0673686	0.0937798	0.061892	0.0619721	0.0874745	0.0889325	0.127129	0.126131
0.0121675	61	0.0128113	0.000844467	0.00177282	0.0050595	0.00603303	0.00120116	0.00049136	0.000935056	0.00130878	0.0028237	0.00192174	0.00188375	0.000682438	0.00176403	0.00622367	0.00298144	0.00618668	0.00289133	0.00885971	0.00886877	0.00480776	0.00769399	0.0208462	0.0115082	0.0180335	0.0188429	0.0205869	0.0374488	0.0285986	0.0497746	0.0705034	0.0968753	0.063274	0.0621138	0.0850657	0.0882313	0.121341	0.11891
0.0133368	62	0.0145205	0.000909151	0.00176205	0.00528604	0.00619576	0.000965351	0.000537396	0.000978088	0.0013335	0.00289626	0.00186364	0.00189728	0.000687858	0.00183383	0.00656247	0.00292222	0.00651299	0.00295098	0.00928366	0.00888444	0.00467217	0.00806106	0.0217086	0.0116254	0.0183913	0.0197103	0.0208663	0.0387124	0.0296328	0.0502361	0.0736981	0.100144	0.0646797	0.0623193	0.0825398	0.0872137	0.115277	0.111729
0.01457	63	0.0162985	0.000973338	0.00176391	0.00556948	0.00636045	0.000760763	0.000586219	0.00102636	0.0013634	0.0029497	0.00181481	0.0019253	0.000689586	0.00191174	0.00694743	0.00284886	0.00684215	0.0030112	0.00971314	0.00886302	0.00458498	0.00846524	0.0225909	0.0117652	0.0186882	0.02063	0.0212724	0.0399895	0.0307186	0.0506666	0.0769268	0.103484	0.0660063	0.0624533	0.0798114	0.0860423	0.109229	0.104457
0.0158543	64	0.018147	0.00104417	0.00176322	0.00586445	0.00649451	0.000584764	0.000643387	0.00108116	0.00139895	0.00301032	0.00175773	0.00198504	0.000691602	0.00199673	0.00734635	0.00276763	0.00721349	0.00307572	0.0101784	0.0088078	0.00456659	0.00890581	0.0235125	0.011927	0.0189588	0.0215622	0.0218042	0.0412676	0.0318724	0.0511335	0.0801413	0.106797	0.0672464	0.0623894	0.0769495	0.0850354	0.102923	0.097155
0.0171907	65	0.020065	0.00112585	0.00176559	0.00621344	0.00664846	0.000432978	0.000696907	0.00112685	0.00143283	0.00305174	0.00169994	0.00183895	0.000916459	0.00207903	0.0065557	0.00387441	0.00757474	0.0031285	0.00887523	0.0104806	0.00454339	0.00932689	0.0238017	0.00927157	0.0190346	0.0259681	0.0223748	0.0424983	0.0330618	0.0515269	0.0834968	0.110103	0.0686083	0.0620446	0.0738938	0.0840277	0.0967722	0.0900622
0.0185357	66	0.0220696	0.00117392	0.00172587	0.00647487	0.00666201	0.000305053	0.000767447	0.00118675	0.00146082	0.00311104	0.00163872	0.00190076	0.000927987	0.0021543	0.00681653	0.00387868	0.00794253	0.00319238	0.00920229	0.0104892	0.00456336	0.00976551	0.0245971	0.00926367	0.0191015	0.0270824	0.0230449	0.0436397	0.0342342	0.0519117	0.0866888	0.113921	0.0697933	0.0618558	0.0704888	0.0831334	0.0904489	0.083385
0.0199902	67	0.024146	0.00125474	0.00172398	0.00688507	0.00675147	0.00020911	0.000831247	0.00124209	0.0014974	0.00313885	0.00157583	0.00197275	0.000949051	0.00223642	0.00713176	0.00390214	0.00827705	0.00324803	0.00949645	0.0104295	0.00459649	0.0102531	0.0253808	0.00930414	0.0189452	0.0282393	0.0237609	0.0447859	0.0353554	0.0523917	0.0898677	0.117772	0.0710248	0.0616167	0.0670709	0.0817295	0.0842443	0.0767624
0.0214246	68	0.0263176	0.00131973	0.00167716	0.00713819	0.00662799	0.000134272	0.000903969	0.00128257	0.00153264	0.00314241	0.00150355	0.00205744	0.000967629	0.00231309	0.00743363	0.00390226	0.00864843	0.00328943	0.00978363	0.0104039	0.00465708	0.0107441	0.0261622	0.00933858	0.0187492	0.0294755	0.0245696	0.045902	0.0365218	0.0529674	0.0931598	0.121734	0.0720827	0.0613685	0.0635001	0.0802353	0.078108	0.0703444
0.0229653	69	0.0285903	0.00140301	0.00164743	0.00749256	0.00656861	8.18306e-05	0.000971305	0.00132541	0.00156699	0.00310947	0.00144054	0.00215045	0.000990631	0.00240258	0.00777144	0.00393049	0.00899499	0.00333894	0.0100212	0.010359	0.00475091	0.011301	0.0269178	0.00945457	0.0184511	0.030713	0.0254631	0.0469692	0.0376914	0.053556	0.0963642	0.125618	0.0730967	0.0610115	0.0598097	0.0786162	0.072004	0.0640543
0.02452	70	0.0309116	0.00148076	0.00161449	0.00785392	0.00645833	4.92041e-05	0.00104454	0.00136429	0.00159459	0.00307456	0.00137103	0.00225581	0.00100553	0.00247959	0.00806478	0.00394319	0.0093653	0.00337583	0.00759878	0.00808251	0.00973952	0.0118511	0.0276244	0.00955504	0.0180436	0.0319917	0.0263849	0.0479984	0.0388615	0.0542432	0.0997174	0.129479	0.0739592	0.060763	0.0560223	0.0769026	0.0659193	0.057955
0.0262106	71	0.0333523	0.00157871	0.00160439	0.00831093	0.00640108	2.85729e-05	0.00113438	0.00142917	0.00165446	0.00306591	0.00131968	0.00237689	0.00103092	0.00257708	0.00843992	0.00397301	0.00977234	0.00342973	0.00767784	0.00800002	0.0101084	0.0124731	0.0283239	0.0097474	0.0175874	0.0333283	0.0272926	0.0490177	0.0399708	0.0550207	0.102946	0.13317	0.0746999	0.0603485	0.0521396	0.0747246	0.0599627	0.0519801
0.0279886	72	0.0359216	0.0016739	0.00158322	0.00880494	0.00633399	1.73965e-05	0.00123633	0.00149514	0.00170905	0.00305371	0.0012706	0.00251122	0.00105374	0.00269033	0.00883791	0.00402969	0.0101985	0.00348374	0.00774512	0.00796846	0.0105031	0.0131477	0.0290273	0.00998699	0.0171195	0.0347045	0.02827	0.0499438	0.0410957	0.0557637	0.106112	0.136637	0.0752159	0.0599857	0.0481247	0.0723851	0.0540478	0.0463109
0.029784	73	0.0385709	0.00176697	0.00155705	0.00923814	0.00618084	1.0336e-05	0.00133629	0.00154762	0.00175502	0.00301665	0.00120859	0.00264881	0.00107558	0.00279004	0.00917496	0.00406644	0.0106328	0.00352116	0.00770473	0.00795882	0.0108997	0.0137786	0.0296706	0.0102362	0.0165808	0.0360516	0.0292389	0.0508662	0.0421949	0.0566125	0.109502	0.140233	0.0755964	0.0593983	0.0441439	0.0700078	0.0483313	0.0408955
0.0318	74	0.0413611	0.00190642	0.00157015	0.00996546	0.00621923	7.31624e-06	0.00145722	0.00162436	0.00183906	0.0030205	0.00117993	0.00280401	0.00111357	0.00292368	0.00969395	0.00417999	0.0111179	0.00359173	0.00774389	0.00800957	0.011331	0.0145893	0.0304478	0.0105554	0.0160408	0.0375884	0.0301032	0.0517262	0.0433261	0.0573296	0.112682	0.143204	0.0756215	0.0586157	0.0400922	0.067199	0.0425886	0.0356299
0.0337709	75	0.0442124	0.00202176	0.00155054	0.0105265	0.00608195	5.87191e-06	0.00159631	0.00170955	0.00190664	0.00302799	0.00112754	0.0029659	0.00113222	0.00304184	0.0100569	0.00426251	0.0116451	0.0036428	0.00769197	0.00809696	0.0117156	0.0153079	0.0251839	0.0166993	0.0155124	0.0389968	0.0310146	0.0525346	0.0444042	0.0580552	0.115914	0.146313	0.0755168	0.0578308	0.0360824	0.0645632	0.0372398	0.0308119
0.0355059	76	0.0471355	0.00179331	0.00131022	0.00955075	0.00549715	5.23571e-06	0.00215985	0.00221327	0.00191298	0.00384347	0.000917909	0.00377257	0.000929142	0.00350754	0.00924346	0.00517216	0.0157551	0.00449672	0.0096414	0.0101521	0.0148518	0.0180397	0.0327633	0.0197379	0.0217869	0.0484659	0.0415803	0.0656772	0.0555343	0.05804	0.125611	0.119193	0.0699684	0.0447756	0.0283752	0.0560348	0.0231452	0.0174094
0.0368446	77	0.0497122	0.0018618	0.0012479	0.009752	0.00499393	4.90687e-06	0.00177616	0.00175068	0.00180653	0.00287455	0.000877444	0.00323034	0.000994229	0.00314217	0.0093126	0.00440513	0.0131391	0.00364354	0.00744977	0.00866842	0.0133128	0.016371	0.0273977	0.0189296	0.0159217	0.0453104	0.0372524	0.0609366	0.0544747	0.0629443	0.13627	0.132007	0.0752228	0.0465297	0.027176	0.0617139	0.0225954	0.0149905
0.0384403	78	0.0525182	0.00187196	0.00116326	0.00978008	0.00455421	4.77361e-06	0.00169122	0.00160822	0.00178047	0.00246346	0.000832064	0.00309697	0.0010202	0.00304011	0.00947499	0.00413413	0.0122491	0.00335249	0.00652988	0.00805508	0.0125079	0.0161258	0.0248599	0.0180206	0.0131909	0.0428638	0.0339698	0.0561668	0.0498375	0.0639305	0.134607	0.152592	0.0765865	0.0529182	0.0247098	0.0596863	0.0233235	0.0148826
0.0403651	79	0.055646	0.00191044	0.00109626	0.00994104	0.00421391	4.79726e-06	0.00171258	0.0015573	0.00179946	0.00225446	0.000792489	0.00309781	0.00104009	0.0030315	0.00970039	0.00408305	0.0120439	0.00323352	0.00600381	0.00787264	0.0123722	0.0164841	0.0237642	0.0179637	0.0117572	0.0423459	0.032843	0.054463	0.04804	0.0635656	0.133283	0.167175	0.0764702	0.0563526	0.021747	0.0551468	0.0203109	0.0148809
0.0424996	80	0.0590013	0.00195811	0.00104067	0.0101962	0.00395621	5.05087e-06	0.00177296	0.0015418	0.00183188	0.00208641	0.000757455	0.00316751	0.00105907	0.00308819	0.00996202	0.00413532	0.012168	0.00317394	0.00562851	0.00790078	0.0125077	0.0170917	0.0233035	0.0182699	0.0108148	0.0428125	0.0325893	0.0542283	0.0477569	0.0636365	0.134423	0.175774	0.0758179	0.0571274	0.018707	0.0508503	0.0166054	0.0132525
0.0449098	81	0.0626475	0.00203467	0.00101555	0.0106843	0.00378823	4.84669e-06	0.00185908	0.00154343	0.00187802	0.00196569	0.000728173	0.00325431	0.00108445	0.00315958	0.010277	0.00424825	0.0123889	0.00313484	0.00529022	0.00803678	0.0127301	0.0178256	0.0230792	0.0187213	0.0100334	0.0436749	0.032668	0.0546686	0.048069	0.0639888	0.136889	0.181164	0.0746567	0.0565156	0.0158628	0.0463089	0.0132225	0.0108974
0.0474434	82	0.0665217	0.00209917	0.000976067	0.0110812	0.00358385	5.07667e-06	0.00196843	0.00157577	0.00193011	0.00188047	0.000700866	0.00336299	0.0011096	0.00324723	0.0105531	0.00440069	0.0127178	0.00311543	0.00499684	0.00819842	0.0130293	0.018627	0.022952	0.0192191	0.00935127	0.0447412	0.0327969	0.0553868	0.048724	0.0643853	0.139855	0.185149	0.0730609	0.0549415	0.0132612	0.0416176	0.0103028	0.00857368
0.0500577	83	0.0706414	0.00214369	0.000918687	0.0112882	0.00329931	4.99069e-06	0.00205387	0.00156825	0.00196352	0.00173652	0.000667418	0.00345272	0.00112182	0.0033315	0.0107446	0.00455589	0.0130171	0.00307164	0.00465018	0.00839218	0.0133058	0.0194275	0.0227158	0.0197462	0.00872178	0.0458698	0.0330052	0.0563474	0.049496	0.0647477	0.143234	0.188313	0.0713155	0.0529384	0.0109597	0.0368718	0.00784737	0.00651385
0.0529208	84	0.0750735	0.0021996	0.00087588	0.0116457	0.00307238	5.19918e-06	0.00214581	0.00156779	0.00200032	0.00160466	0.000642849	0.00355619	0.00114864	0.00341761	0.0110107	0.00474179	0.0133205	0.00303178	0.00431321	0.0085868	0.0136244	0.0203163	0.0225355	0.0202993	0.00810043	0.0470718	0.0331518	0.0573813	0.0503591	0.0649797	0.146568	0.190535	0.0692786	0.0503386	0.00887701	0.0320374	0.00579946	0.00478532
0.0559767	85	0.0798217	0.00224686	0.000836814	0.0119746	0.00286382	5.03368e-06	0.00223872	0.00156344	0.00204027	0.00148472	0.000612989	0.00366066	0.00116541	0.00349663	0.0112118	0.00495904	0.0135895	0.00297478	0.00398132	0.00878294	0.0138955	0.021215	0.0222455	0.0207993	0.00751227	0.0481857	0.0331981	0.0583949	0.0511687	0.0650848	0.149873	0.192498	0.067071	0.0473217	0.00707943	0.0273672	0.00416735	0.00341101
0.0592681	86	0.0849438	0.00229456	0.000796325	0.0123126	0.00265224	5.19058e-06	0.00233167	0.00155407	0.00206977	0.00136698	0.000585968	0.00374896	0.00118416	0.00358027	0.0114296	0.00518668	0.0138532	0.00289582	0.00365255	0.00897021	0.0141831	0.0220846	0.0218711	0.0213139	0.00694864	0.0492896	0.0331875	0.0594213	0.0519884	0.0650412	0.153002	0.194009	0.0645739	0.0439718	0.00556099	0.0228628	0.00290697	0.00236909
0.0627668	87	0.0904997	0.00231308	0.000736061	0.0124416	0.00240622	5.29804e-06	0.00241282	0.00154059	0.00209585	0.00124297	0.000554122	0.00382469	0.00120127	0.00363361	0.0115835	0.00542984	0.0140704	0.0028094	0.00332368	0.00914228	0.0144373	0.0229899	0.0214297	0.0218018	0.00644298	0.0503551	0.0331547	0.0604323	0.0528779	0.0648946	0.15609	0.195047	0.0619864	0.0402384	0.00428942	0.0186932	0.00197791	0.00159484
0.066601	88	0.096577	0.00233518	0.000688621	0.012607	0.00218125	4.97565e-06	0.0024674	0.00150252	0.00211296	0.00110487	0.00052525	0.00388421	0.00121239	0.00368962	0.0117245	0.00566247	0.0142376	0.00270744	0.00300851	0.00928077	0.0146734	0.023904	0.0208633	0.0222492	0.00595109	0.0513037	0.0330549	0.061354	0.053713	0.0646016	0.158869	0.195687	0.0593206	0.0363951	0.00325402	0.014957	0.00129882	0.00103561
0.0708618	89	0.103263	0.00235849	0.000651232	0.0129013	0.00200508	5.05087e-06	0.00254803	0.00148212	0.00213417	0.000984566	0.000498506	0.00394817	0.00122919	0.00375173	0.0119246	0.00591641	0.0144092	0.00258903	0.00272652	0.00945667	0.0148957	0.0248208	0.0202667	0.0226972	0.00550606	0.0521896	0.032922	0.0621776	0.0544559	0.0641179	0.161203	0.195589	0.0564173	0.0324277	0.00241481	0.0116453	0.00081894	0.000652571
0.0755454	90	0.110653	0.00237577	0.000609595	0.0131044	0.00182675	5.2701e-06	0.00263382	0.0014791	0.00213972	0.000890755	0.00047084	0.00399548	0.00124488	0.00382107	0.0120544	0.00619228	0.0145504	0.00246627	0.00245603	0.00959554	0.0150613	0.0257374	0.0195788	0.0231096	0.00511138	0.0529702	0.0327774	0.0629349	0.0551854	0.0635215	0.163211	0.194998	0.0533518	0.0284098	0.00175507	0.00882846	0.000500189	0.000392857
0.0807325	91	0.118835	0.00237152	0.000576696	0.0133589	0.00167311	5.38402e-06	0.00270063	0.00146458	0.00215077	0.000791018	0.000438149	0.00403451	0.00125586	0.00384876	0.0121842	0.00644977	0.0146641	0.00232225	0.00221141	0.00972073	0.0152327	0.0266379	0.0188354	0.0234872	0.00474941	0.0536593	0.0326577	0.0636445	0.0558961	0.0627821	0.164933	0.193617	0.0500888	0.0244677	0.0012469	0.00649664	0.000288951	0.000221824
0.0865972	92	0.12832	0.00230873	0.00050806	0.0130438	0.00148313	5.71716e-06	0.00278632	0.001463	0.00214206	0.00070159	0.000410342	0.00406328	0.00125522	0.00389869	0.0122605	0.00674761	0.0147829	0.0021807	0.00199559	0.00985634	0.0154075	0.0276275	0.0181113	0.0238289	0.00442201	0.0544264	0.0325564	0.0642581	0.0566324	0.0618648	0.166211	0.191278	0.0467223	0.0206589	0.000852327	0.00465306	0.000156852	0.000119061
0.0926943	93	0.138222	0.00221066	0.000452874	0.0127181	0.00129755	5.07667e-06	0.00284944	0.00150426	0.00206134	0.000573031	0.000371332	0.00401867	0.00124246	0.0038743	0.012162	0.00692954	0.0146158	0.00197245	0.001766	0.00989526	0.0154342	0.028311	0.0171176	0.0240469	0.00408742	0.0548285	0.0323941	0.0647233	0.057233	0.0610447	0.167426	0.189722	0.0436945	0.0172145	0.000578121	0.00326164	8.04937e-05	5.97615e-05
0.0995423	94	0.149597	0.00203973	0.000383937	0.0119039	0.00110043	4.79511e-06	0.00266103	0.00129544	0.0019596	0.000462043	0.00033256	0.00391435	0.00122457	0.00386799	0.0119577	0.00702202	0.0143538	0.00174907	0.00156542	0.00986425	0.0153486	0.0288153	0.0159937	0.0241433	0.0037567	0.0548898	0.0322104	0.0650706	0.0577567	0.060296	0.168357	0.188469	0.0407699	0.0141902	0.000383894	0.00222246	3.85306e-05	2.79689e-05
0.10738	95	0.162663	0.00182522	0.000321354	0.0109845	0.000903251	4.189e-06	0.00240771	0.00109666	0.000392077	0.00175801	0.000289787	0.00372113	0.00119645	0.00368777	0.011652	0.00698334	0.0136732	0.00150905	0.00138596	0.0097441	0.0150881	0.0290622	0.0147362	0.0241256	0.00346275	0.0545844	0.0321269	0.0652615	0.058154	0.0595938	0.16905	0.187309	0.0379542	0.011543	0.0002469	0.00147139	1.84368e-05	1.29496e-05
0.116493	96	0.177917	0.00153225	0.00025016	0.00961245	0.000707776	3.21107e-06	0.00213166	0.000929599	0.000330207	0.00152982	0.000245982	0.00347705	0.00116038	0.00348844	0.0113134	0.00688351	0.0129246	0.00127907	0.00124021	0.00948229	0.0147403	0.0291737	0.0134239	0.0239111	0.00314788	0.0540845	0.0319893	0.0653765	0.0584282	0.058794	0.169284	0.185671	0.0351934	0.00924143	0.000155505	0.000930395	9.28931e-06	6.47587e-06
0.127048	97	0.195773	0.00112449	0.000171549	0.00764418	0.000495517	2.33415e-06	0.00171498	0.000708822	0.000244682	0.0012228	0.000192088	0.00314405	0.00111002	0.00322849	0.0107967	0.00660964	0.0119124	0.00104337	0.00111227	0.00914071	0.0142619	0.0289485	0.0120345	0.0235541	0.00283692	0.0532743	0.031809	0.0654765	0.0586598	0.0580815	0.169333	0.183829	0.0325294	0.00731061	9.56507e-05	0.000564374	5.42055e-06	3.59149e-06
0.139469	98	0.216874	0.000623011	9.32241e-05	0.00503294	0.000278819	1.2509e-06	0.00115078	0.000454082	0.000151032	0.000835288	0.000130332	0.00278747	0.001077	0.00293854	0.0104065	0.00623106	0.010822	0.000838828	0.0010193	0.00876816	0.0137827	0.0287593	0.0107624	0.0232072	0.00255325	0.0525192	0.0315698	0.0654594	0.0587379	0.056944	0.168553	0.180705	0.0298421	0.00570207	5.61055e-05	0.000327045	3.80642e-06	2.43087e-06
0.153177	99	0.240326	0.000147116	2.23399e-05	0.00161599	7.70527e-05	3.52487e-07	0.000403374	0.000153643	5.03003e-05	0.000338069	5.50158e-05	0.00238501	0.00104071	0.00253453	0.00984589	0.00552274	0.00937916	0.000632638	0.000942446	0.00821702	0.0130828	0.0278082	0.00931107	0.0226633	0.00225721	0.0512127	0.0314168	0.0654597	0.0588177	0.0561456	0.168047	0.177997	0.0274246	0.0044531	3.11327e-05	0.000176965	2.86718e-06	1.88709e-06
0.169055	100	0.266299	1.28958e-08	1.28958e-08	3.1165e-07	1.05101e-06	0	8.3823e-08	3.65382e-08	6.44792e-09	2.4861e-05	4.87248e-06	0.00232265	0.00108729	0.00227838	0.00992617	0.00488685	0.00835908	0.000485924	0.000911429	0.00755149	0.0122197	0.0262269	0.00780426	0.0215954	0.00194722	0.048587	0.0311557	0.0653078	0.0585925	0.0548846	0.166165	0.172995	0.0248398	0.00343143	1.61392e-05	8.84483e-05	1.94727e-06	1.35406e-06
0.0246092	1
0.0246092	2
0.0246092	3
0.0246092	4
0.0246092	5
0.0246092	6
0.0246092	7
0.0246092	8
0.0246092	9
0.0246092	10
0.0246092	11
0.0246092	12
0.0246092	13
0.0246092	14
0.0246092	15
0.0246092	16
0.0246092	17
0.0246092	18
0.0246092	19
0.0246092	20
0.0246092	21
0.0246092	22
0.0246092	23
0.0246092	24
0.0246092	25
0.0246092	26
0.0246092	27
0.0246092	28
0.0246092	29
0.0246092	30
0.0246092	31
0.0246092	32
0.0246092	33
0.0246092	34
0.0246092	35
0.0246092	36
0.0246092	37
0.0246092	38
0.0246092	39
0.0246092	40
0.0246092	41
0.0246092	42
0.0246092	43
0.0246092	44
0.0246092	45
0.0246092	46
0.0246092	47
0.0246092	48
0.0246092	49
0.0246092	50
0.0246092	51
0.0246092	52
0.0246092	53
0.0246092	54
0.0246092	55
0.0246092	56
0.0246092	57
0.0246092	58
0.0246092	59
0.0246092	60
0.0246092	61
0.0246092	62
0.0246092	63
0.0246092	64
0.0246092	65
0.0246092	66
0.0246092	67
0.0246092	68
0.0246092	69
0.0246092	70
0.0246092	71
0.0246092	72
0.0246092	73
0.0246092	74
0.0246092	75
0.0246092	76
0.0246092	77
0.0246092	78
0.0246092	79
0.0246092	80
0.0246092	81
0.0246092	82
0.0246092	83
0.0246092	84
0.0246092	85
0.0246092	86
0.0246092	87
0.0246092	88
0.0246092	89
0.0246092	90
0.0246092	91
0.0246092	92
0.0246092	93
0.0246092	94
0.0246092	95
0.0246092	96
0.0246092	97
0.0246092	98
0.0246092	99
0.0246092	100
