# Supplementary material for: Whole Genome Mapping with Feature Sets from High-Throughput Sequencing Data
Source: PLoS One. 2016 Sep 9;11(9):e0161583. doi: 10.1371/journal.pone.0161583 (PMC5017645; doi:10.1371/journal.pone.0161583)
Supplement: S2 Table — Different pool depths were analyzed with and without sequencing errors at random and solid pooling strategy respectively. (XLS) [file pone.0161583.s007.xls]

## Sheet: RANDOM_WITH_ERROES
SEQ_DEPTH	POOL_FS	POOL_KMER	CLONE_FS_DIM_3	CLONE_FS_DIM_6	CLONE_FS_DIM_9	CLONE_KMER_DIM_3	CLONE_KMER_DIM_6	CLONE_KMER_DIM_9
1	0.361586	0.100522	0.0864671	0.0327453	0.0276019	0.0528606	0.0495111	0.0490362
2	0.584648	0.276686	0.248417	0.0881888	0.0484804	0.0841427	0.0545764	0.0518892
3	0.727465	0.448467	0.432423	0.206736	0.115268	0.164988	0.072951	0.0586792
4	0.819539	0.592092	0.592858	0.361222	0.238229	0.285172	0.123479	0.0806008
5	0.879303	0.704341	0.710316	0.512428	0.382787	0.420351	0.212608	0.132296
6	0.919129	0.788407	0.796467	0.641829	0.52387	0.549312	0.329658	0.219444
7	0.945404	0.850079	0.858994	0.743563	0.646809	0.660842	0.456205	0.332987
8	0.962959	0.894485	0.902789	0.817084	0.742451	0.750511	0.575596	0.455856
9	0.97537	0.926237	0.934738	0.874271	0.820321	0.819366	0.679629	0.57358
10	0.983062	0.948549	0.954462	0.912149	0.872757	0.87116	0.763411	0.675991
11	0.988576	0.964233	0.969739	0.938748	0.911354	0.908939	0.828264	0.759827
12	0.992045	0.975168	0.977803	0.95833	0.937397	0.935931	0.87705	0.82509
13	0.994524	0.982817	0.985137	0.970393	0.956216	0.95541	0.912765	0.874528
14	0.996381	0.988123	0.990432	0.980168	0.971014	0.968904	0.938752	0.910999
15	0.997389	0.991791	0.992634	0.986063	0.978904	0.978406	0.957114	0.937235
16	0.998232	0.994307	0.995336	0.990193	0.985616	0.984912	0.970053	0.95586
17	0.998787	0.996075	0.99636	0.993658	0.990127	0.989627	0.979149	0.969238
18	0.999116	0.997294	0.997614	0.995162	0.992786	0.992819	0.985572	0.978633
19	0.999446	0.998113	0.998507	0.996949	0.995456	0.995003	0.989883	0.985015
20	0.99964	0.998706	0.998932	0.998115	0.997058	0.996508	0.993101	0.989675

## Sheet: RANDOM_WITHOUT_ERRORS
SEQ_DEPTH	POOL_FS	POOL_KMER	CLONE_FS_DIM_3	CLONE_FS_DIM_6	CLONE_FS_DIM_9	CLONE_KMER_DIM_3	CLONE_KMER_DIM_6	CLONE_KMER_DIM_9
1	0.490608	0.176072	0.164751	0.0528937	0.0346195	0.0615187	0.0510521	0.0500417
2	0.731045	0.43023	0.43688	0.211324	0.119103	0.153038	0.0695758	0.0573912
3	0.857347	0.632623	0.662849	0.451699	0.318953	0.329068	0.148638	0.0935562
4	0.922142	0.771671	0.804455	0.651157	0.535213	0.521391	0.301682	0.196812
5	0.957246	0.861008	0.888307	0.792043	0.709008	0.681922	0.483057	0.358956
6	0.976161	0.916741	0.935784	0.879262	0.825595	0.798299	0.64665	0.535277
7	0.986813	0.950602	0.964988	0.930271	0.899018	0.876044	0.77136	0.686214
8	0.992687	0.970729	0.980189	0.960608	0.941996	0.924907	0.856863	0.797846
9	0.995919	0.982758	0.989179	0.977727	0.967396	0.954952	0.912741	0.874105
10	0.997554	0.989868	0.993658	0.986368	0.980146	0.973415	0.947445	0.923351
11	0.998688	0.994051	0.996666	0.992601	0.98931	0.984232	0.968772	0.953971
12	0.999246	0.996503	0.997919	0.995881	0.993821	0.990697	0.981454	0.972522
13	0.99955	0.997948	0.99879	0.997505	0.996317	0.994543	0.989032	0.983718
14	0.999754	0.998797	0.999324	0.998649	0.997984	0.996782	0.993553	0.990389
15	0.999827	0.99929	0.999521	0.999052	0.998573	0.998118	0.99617	0.994311
16	0.999907	0.999578	0.999728	0.99951	0.999237	0.998865	0.99774	0.996612
17	0.999963	0.999751	0.999858	0.999837	0.999695	0.999339	0.998657	0.997999
18	0.999968	0.999854	0.999913	0.999826	0.999738	0.999615	0.999206	0.998823
19	0.999985	0.999911	0.999967	0.999913	0.99988	0.999773	0.99951	0.999283
20	0.999987	0.999948	0.999946	0.999946	0.999891	0.999861	0.99972	0.999581

## Sheet: SOLID_WITH_ERRORS
SEQ_DEPTH	POOL_FS	POOL_KMER	CLONE_FS_DIM_3	CLONE_FS_DIM_6	CLONE_FS_DIM_9	CLONE_KMER_DIM_3	CLONE_KMER_DIM_6	CLONE_KMER_DIM_9
1	0.361488	0.100939	0.0859116	0.0327403	0.0279116	0.053208	0.0498179	0.049342
2	0.585385	0.277337	0.249083	0.0865635	0.0478232	0.0845369	0.0548985	0.0522589
3	0.727729	0.449197	0.432199	0.206155	0.115801	0.16507	0.0731416	0.0591115
4	0.820019	0.592775	0.590796	0.360773	0.235713	0.285437	0.123332	0.0808062
5	0.879197	0.704877	0.70821	0.510707	0.379812	0.421177	0.212087	0.132267
6	0.919775	0.788859	0.797613	0.643967	0.525646	0.549404	0.329457	0.219416
7	0.945968	0.850496	0.861569	0.74379	0.649105	0.661013	0.456449	0.332869
8	0.963622	0.894906	0.906144	0.818199	0.746243	0.750563	0.576513	0.456099
9	0.975203	0.926435	0.934055	0.873713	0.818762	0.819535	0.679865	0.57367
10	0.9831	0.948837	0.954188	0.912586	0.872785	0.871641	0.764218	0.67695
11	0.988507	0.96441	0.969326	0.938718	0.910497	0.909088	0.828941	0.760285
12	0.992124	0.97536	0.979282	0.957348	0.937812	0.936347	0.877808	0.825951
13	0.994481	0.982913	0.985271	0.970155	0.956088	0.955295	0.913518	0.87508
14	0.996306	0.988231	0.990232	0.979624	0.97021	0.968892	0.939487	0.91163
15	0.997416	0.991841	0.992762	0.986088	0.979149	0.978263	0.957579	0.937517
16	0.998243	0.994356	0.995238	0.990365	0.985735	0.98501	0.970331	0.956201
17	0.998817	0.996156	0.99653	0.993801	0.990398	0.989703	0.979735	0.969884
18	0.999181	0.997324	0.997801	0.995481	0.993304	0.992856	0.985772	0.978855
19	0.99938	0.998146	0.998232	0.996685	0.994928	0.995059	0.990086	0.985263
20	0.999595	0.998719	0.998972	0.997691	0.996674	0.996585	0.993138	0.989779

## Sheet: SOLID_WITHOUT_ERRORS
SEQ_DEPTH	POOL_FS	POOL_KMER	CLONE_FS_DIM_3	CLONE_FS_DIM_6	CLONE_FS_DIM_9	CLONE_KMER_DIM_3	CLONE_KMER_DIM_6	CLONE_KMER_DIM_9
1	0.49005	0.176592	0.164077	0.0523978	0.0347735	0.0618902	0.0514279	0.0504097
2	0.731444	0.430882	0.438906	0.212287	0.119956	0.153423	0.0696808	0.05778
3	0.85608	0.633103	0.662652	0.446928	0.316486	0.329936	0.148254	0.0936503
4	0.922139	0.772094	0.803834	0.652166	0.53653	0.521583	0.301543	0.196943
5	0.957589	0.861443	0.890011	0.792696	0.71158	0.682353	0.483296	0.359243
6	0.976517	0.916849	0.93811	0.879249	0.827227	0.798556	0.646386	0.534814
7	0.986597	0.950772	0.963779	0.929503	0.897204	0.875966	0.77194	0.68634
8	0.99256	0.970876	0.980354	0.959646	0.941138	0.925223	0.85742	0.798387
9	0.995846	0.982843	0.988541	0.977657	0.96653	0.955011	0.913258	0.874547
10	0.997759	0.989931	0.993945	0.987669	0.981768	0.973512	0.947739	0.923663
11	0.998738	0.994116	0.996608	0.993039	0.989702	0.98438	0.969102	0.954427
12	0.99922	0.996542	0.997967	0.995613	0.993635	0.990846	0.981614	0.972813
13	0.999527	0.997977	0.998707	0.997414	0.996133	0.99462	0.989193	0.983952
14	0.999773	0.998813	0.999293	0.99884	0.998144	0.996798	0.993674	0.990528
15	0.999852	0.999304	0.999503	0.999282	0.998796	0.998145	0.996254	0.994421
16	0.999918	0.999591	0.999801	0.999525	0.999326	0.998902	0.997805	0.996716
17	0.99995	0.999755	0.999812	0.999779	0.999602	0.999328	0.998696	0.998028
18	0.999979	0.999857	0.999934	0.99989	0.999823	0.999613	0.999236	0.998851
19	0.999984	0.999916	0.999956	0.999912	0.999867	0.999762	0.999559	0.999322
20	0.999992	0.999951	0.999978	0.999956	0.999934	0.99987	0.999733	0.999603
