# Supplementary material for: Whole Genome Mapping with Feature Sets from High-Throughput Sequencing Data
Source: PLoS One. 2016 Sep 9;11(9):e0161583. doi: 10.1371/journal.pone.0161583 (PMC5017645; doi:10.1371/journal.pone.0161583)
Supplement: S3 Table — All elements in FS-sets and K-sets were analyzed to find the distribution of true elements in each set. (XLS) [file pone.0161583.s008.xls]

## Sheet: pool_kmer_frequency
POOL	SUM_ELEMENTS_COUNT	1	2	3	4	5	6	7	8	9	10	11	12	13	14	15	16	17	18	19	20	21	22	23	24	25	26	27	28	29	30	31	32	33	34	35	36	37	38	39	40	41	42	43	44	45	46	47	48
AY8	9282904	351355	793908	1220239	1449015	1401239	1175399	871491	607290	409873	275334	186433	127184	88163	62250	43352	30095	22130	15600	10857	7867	5955	4619	3733	3148	2612	2191	1795	1584	1398	1233	1131	1090	978	896	815	684	641	581	533	477	424	440	391	346	328	363	312	286
DX8	10040501	410566	922375	1411435	1644627	1579786	1298664	948607	633612	397537	245211	148876	93223	60261	40429	27189	18547	12967	9082	6635	4876	3715	2870	2289	1779	1464	1245	1053	946	838	682	672	579	526	492	446	462	382	349	282	301	260	274	248	205	190	182	180	153
DX7	9901962	408002	910707	1379755	1596681	1512780	1236522	905269	620548	404919	263490	175729	119757	83125	57314	38808	25792	17088	11978	7873	5427	3878	2874	2255	1679	1447	1169	1044	733	635	525	455	419	338	321	222	210	184	142	115	142	106	119	95	52	75	62	46	50
DX6	9818524	403438	903350	1367141	1587751	1515316	1238392	909027	611978	397917	256683	164628	108290	71890	49267	33795	23645	16265	11565	8200	6224	4639	3593	2897	2514	1972	1833	1519	1301	1111	1006	867	720	678	608	550	560	513	490	404	379	362	358	327	300	256	281	218	202
DX5	10184446	424997	945294	1430157	1666501	1580385	1297413	948278	640537	412522	260629	163174	102960	66416	42620	28146	18060	11897	7804	5428	4019	2901	2465	1823	1474	1253	1095	926	781	595	523	497	452	413	365	338	294	258	202	207	188	184	159	163	135	146	158	145	163
DX4	9638557	379595	862892	1322600	1557633	1500791	1236506	902759	601156	380549	238446	151142	99485	69382	51427	39301	30352	24108	18106	14318	10765	8277	6493	4892	3935	3142	2570	2062	1696	1416	1294	1194	974	956	859	846	774	766	684	648	618	538	557	560	505	460	451	459	457
AZ0	9614206	425864	914416	1343447	1536382	1448077	1184904	872050	594291	386404	250189	164705	109879	74326	51898	35130	24176	16211	11433	7914	5776	4907	4014	3653	3001	2676	2363	2187	1976	1747	1551	1415	1349	1170	989	925	883	751	720	649	599	561	463	412	390	361	350	313	281
AZ1	10114006	416155	944735	1436905	1678066	1595646	1301701	940329	619301	388281	238738	149211	95475	62417	41837	28043	19044	13018	9040	6397	4660	3647	2688	2159	1788	1428	1204	1054	948	853	831	748	657	548	490	395	393	431	399	311	290	249	225	226	199	181	162	175	141
DY3	9550135	373565	845281	1297563	1519155	1464250	1221831	905981	624422	413025	266212	171561	111179	72929	47208	31108	21235	14354	9812	6939	5380	4294	3443	2829	2463	2119	1668	1407	1289	1208	992	865	828	718	622	541	487	415	378	340	292	291	279	283	215	194	216	198	194
AZ2	10348230	424765	957010	1455653	1700154	1625995	1334423	975462	654870	415961	257635	155532	97515	60692	37908	24305	15902	10394	7196	4783	3363	2594	2066	1704	1545	1342	1150	973	940	872	791	700	637	587	500	444	329	365	349	334	290	261	214	204	184	189	169	160	153
DY4	10246514	423881	939182	1423621	1651437	1575559	1286032	935590	627751	407209	260035	171047	117200	84239	60951	44499	33548	24025	17396	12216	8535	6107	4501	3374	2514	2045	1654	1420	1222	925	834	755	661	590	604	556	575	464	458	472	397	391	362	372	332	327	247	220	198
AZ3	9443732	383703	851035	1285164	1502476	1440326	1188296	880220	599275	384409	243651	155530	102389	70843	51429	39201	30090	23336	18758	15164	12595	10327	8392	6673	5323	4340	3587	3126	2591	2089	1771	1459	1299	1131	1014	956	931	840	805	800	693	716	624	547	507	504	446	464	471
DY1	9959322	422082	933772	1410159	1634629	1558022	1272591	929768	625442	397578	243520	148348	89843	55744	35535	23331	16051	10682	7765	5894	4605	3515	3017	2513	2081	1783	1493	1245	1061	936	921	810	639	592	506	460	525	438	399	300	306	286	218	243	208	187	177	160	143
AZ4	10539101	480315	1050733	1566992	1789557	1678789	1348488	957391	612325	370008	215608	123219	71275	43885	27723	18712	12843	9327	7008	5290	3838	3239	2642	2306	1841	1451	1218	1147	1019	978	805	697	628	618	594	526	501	449	413	347	335	306	292	285	260	176	173	193	165
DY2	9672173	419306	912335	1360104	1573003	1487563	1213174	882522	588480	376425	238230	155385	103340	71116	49734	35001	25854	18800	13654	10002	7412	5351	3858	3118	2283	1674	1246	1030	847	739	581	442	419	320	264	264	247	235	223	189	182	193	181	188	178	174	150	156	151
AZ5	10224139	425487	963675	1460507	1702338	1623179	1325059	960774	633830	387663	232842	136368	82396	51193	33012	21833	15392	11203	8203	6127	4628	3711	3121	2454	2256	1994	1803	1500	1275	1201	963	848	859	736	687	606	578	536	507	439	444	350	312	303	278	261	268	238	239
AZ6	10014938	421309	943127	1433132	1665270	1586177	1295696	940169	623845	386661	232723	140396	84656	50920	31557	19402	12518	8187	5723	4074	2907	2272	1881	1504	1289	1023	899	783	688	592	515	432	426	400	380	359	316	292	231	199	193	212	161	166	142	142	132	135	114
DY0	9521818	397449	857246	1280940	1471331	1407214	1171185	877873	615969	418957	281404	191106	132424	92662	63801	44378	29824	20013	13810	9096	6427	4538	3666	3095	2706	2135	1873	1578	1348	1087	907	849	734	699	595	584	530	452	444	366	317	293	269	247	220	234	226	213	180
AZ7	9087321	371363	815261	1221986	1424685	1360472	1123468	845252	592542	397571	265431	174715	118963	79764	52935	35570	24492	17534	12715	9706	8041	6801	5515	4851	3835	3155	2514	2056	1769	1416	1184	1001	926	803	690	579	512	451	419	366	339	350	338	324	310	231	240	180	170
AZ8	10362170	426228	950336	1460688	1710285	1643779	1361837	996401	664384	414142	246758	144136	83686	49289	30858	19318	12367	8537	6083	4515	3423	2600	2230	1564	1439	1156	861	695	626	584	469	421	376	317	267	267	262	209	198	171	146	135	128	111	108	105	103	116	120
OX0	9802455	414028	925618	1393423	1611715	1539364	1259456	912209	607511	380786	230878	138443	84585	53640	34461	23639	16580	12256	9214	7293	5578	4639	4086	3470	2974	2572	2380	2056	1811	1708	1465	1232	1129	990	833	746	651	637	568	468	396	416	429	304	289	263	253	210	228
OX3	10436528	425781	957991	1464619	1725395	1660476	1367212	1001397	666298	409712	244225	143973	84543	51486	32702	21383	14505	10033	7377	5097	3968	3342	2649	2303	2053	1693	1477	1247	1071	1033	923	859	811	675	626	534	509	493	435	461	442	421	406	381	303	306	259	268	230
OX4	9599407	402789	878351	1325491	1535307	1470566	1209973	881311	589716	371665	228823	142916	95183	67350	51144	41346	33866	27859	23266	19502	16654	13256	11135	9126	7376	6046	4837	3969	3193	2633	2209	1707	1536	1207	1036	984	906	791	737	640	521	494	423	403	380	397	364	334	328
OX1	9883389	409253	920089	1401995	1638998	1556690	1271804	924257	610585	382404	234329	145085	92151	58812	38488	25455	16675	11316	8061	5574	3980	3205	2640	2174	1792	1617	1328	1184	1127	974	905	739	644	597	558	509	443	380	407	342	306	247	211	203	219	201	155	107	121
OX2	9669120	438697	940450	1382634	1569618	1481978	1207592	876276	583973	370660	227745	145019	93330	63293	44212	31189	23100	17019	12242	8625	6272	4507	3324	2783	2172	1818	1669	1453	1284	1045	963	866	820	663	646	595	575	496	471	445	389	364	367	313	264	241	255	220	198
OX7	9685094	423641	924183	1365119	1544988	1453573	1185666	871055	597729	393828	256536	167743	110304	73865	50171	34754	25198	19069	14500	11675	9109	7253	5537	4458	3544	2909	2243	1765	1659	1441	1239	1147	1048	963	847	772	682	634	644	560	516	424	408	304	295	265	286	269	237
OX8	10220542	423635	949152	1448484	1697453	1623089	1329160	964332	640742	397834	240707	141181	85776	52961	33618	21614	14002	9724	6758	5084	3927	3159	2288	1884	1599	1419	1329	1078	1017	809	744	621	622	568	449	432	408	365	341	296	277	252	221	199	204	193	157	151	144
OX5	10086199	432805	964597	1464306	1692620	1592898	1287688	933831	616978	382988	227997	139182	84815	53079	33754	21778	13789	8830	5863	3982	3021	2299	1664	1351	1070	809	653	584	505	408	371	295	269	196	172	176	189	174	136	143	128	119	157	113	120	103	100	102	81
OX6	9797610	346386	808842	1273562	1530703	1512653	1280414	975258	683373	453034	294164	186706	118135	75557	48289	31472	20516	14273	9937	7553	5687	4529	3847	3241	2802	2514	2085	1707	1506	1271	1062	928	783	860	662	614	583	568	415	411	348	343	339	300	308	286	273	251	227
DX0	9847341	399225	888100	1363749	1591934	1526401	1257582	921111	619642	397879	253395	161929	106367	71097	48196	33675	23376	16160	11650	8321	6221	4956	3877	3230	2815	2426	2243	1909	1597	1557	1355	1144	970	891	829	783	692	593	606	505	473	463	404	392	315	313	282	280	240
DX1	9466388	398293	867862	1292468	1475952	1406500	1155576	855932	590657	396755	267097	184484	128729	91165	66076	48067	35594	25833	18975	13535	10347	7832	5641	4171	3187	2526	1907	1530	1220	1007	908	750	658	464	428	343	313	294	300	253	201	193	194	143	141	139	165	128	129
DX2	9582313	409512	898419	1342727	1549712	1476716	1204939	889414	603099	389466	246648	155061	98815	64679	42389	28118	18626	12348	8798	6180	4416	3271	2588	2042	1797	1618	1404	1203	1133	1050	896	802	656	619	641	540	513	455	420	328	329	297	304	256	224	195	193	190	173
DX3	9585691	410751	901150	1347093	1543343	1456551	1188046	871914	590027	378348	241227	152244	99824	68946	49393	36495	27513	20865	16520	13026	10702	8292	6650	5328	4283	3726	3008	2446	1955	1630	1404	1194	1012	849	805	779	722	677	582	571	572	552	562	493	495	480	402	397	399
OY7	9378379	397921	863217	1287537	1488674	1417173	1164501	857725	589890	389538	255273	168053	112800	76750	51924	34561	23394	16286	11656	8518	7030	5731	4802	4345	3807	3221	2729	2261	2089	1725	1439	1324	1101	992	887	751	725	652	640	584	598	586	524	552	473	459	403	416	373
AX6	10417223	469133	1010961	1497309	1715023	1620865	1324937	960359	639220	402389	246242	147739	89507	55872	35051	22538	15239	10452	7118	5184	3954	2984	2276	1746	1412	1164	951	719	621	514	464	397	355	306	236	250	215	193	154	145	140	159	114	99	104	103	113	103	91
OY6	9703794	378264	874485	1351075	1592870	1525532	1244466	895596	594615	370947	227349	142749	95011	68012	51091	39896	31544	25254	19751	15739	12369	9691	7211	5622	4361	3403	2687	2299	1933	1611	1404	1260	1216	1061	901	813	633	589	541	510	425	363	340	323	343	326	281	257	305
DZ8	9850560	408874	911391	1375581	1591776	1521493	1244644	917520	619264	398218	249926	159928	103547	67963	46602	31953	22081	16034	11560	8608	6469	5403	4394	3408	2857	2233	1880	1501	1237	1002	874	828	712	722	609	540	520	453	378	375	340	322	303	301	275	237	224	215	202
AX5	9525788	409582	909369	1365856	1570227	1482091	1205180	873550	583358	371396	226261	140865	89995	59063	39672	26516	17514	11456	7756	5707	4051	3190	2365	1886	1639	1374	1133	1003	866	715	665	517	473	440	376	369	329	276	247	224	216	195	167	152	126	137	137	143	140
DZ7	9983390	417649	921424	1409581	1641586	1561168	1279693	937124	627032	398065	244659	150114	93307	59292	37434	24266	16797	10985	7914	5850	4558	3743	2893	2378	1907	1743	1320	1146	1080	907	719	727	566	552	537	505	443	459	442	416	378	351	302	320	320	338	300	318	306
AX4	10308153	406532	932916	1432766	1704364	1650153	1359545	989952	657658	409106	246026	148096	88304	53890	33758	21353	13874	9611	7144	5363	4152	3536	3063	2719	2380	2132	1794	1661	1408	1335	1090	1022	833	732	701	639	598	569	512	463	424	423	310	277	273	277	261	247	234
OY8	10182180	446263	982534	1473650	1689666	1585125	1278071	919289	604741	382548	236830	148380	96785	63826	42202	28644	20029	13818	9795	6838	5438	4012	3111	2523	1987	1742	1655	1413	1293	1105	1016	943	876	781	759	713	668	605	533	527	509	467	442	427	425	413	394	402	377
DZ6	10040228	428426	950167	1434701	1669971	1594135	1312532	945374	625396	383936	226667	132644	76540	45183	27934	17972	11995	8301	6409	4738	3786	3139	2685	2171	1809	1562	1306	1245	1006	931	832	694	654	593	548	456	426	419	416	407	347	318	294	318	288	206	167	177	153
AX3	9884234	420923	929969	1387303	1598835	1521512	1241567	908410	610326	389537	244767	153942	99702	65222	44166	31081	22175	15870	11957	9459	7899	7127	6357	5368	4705	3871	3337	2851	2306	1947	1620	1507	1296	1155	1069	1041	921	857	723	677	668	655	633	598	544	615	490	489	445
OY3	10281728	456443	1001009	1492500	1709166	1611769	1310230	938445	618252	386220	233532	142663	90346	58822	38977	25617	17274	11653	7788	5074	3403	2355	1674	1176	878	625	597	537	433	353	335	268	274	229	187	167	144	154	124	99	73	61	61	63	76	77	60	53	48
AX2	10071263	420738	941263	1415399	1639566	1557192	1270673	923428	625833	399591	252723	161315	105665	69836	48630	34118	24782	17671	13137	9970	7336	5205	4027	2950	2156	1654	1296	1020	869	752	663	578	492	396	380	381	312	292	217	236	216	223	213	199	171	169	175	160	144
OY2	9752852	395097	868769	1313364	1528146	1474608	1227710	917992	638312	423086	277122	179224	119125	80706	56386	39255	27261	18899	13197	9713	7027	5489	4343	3283	2606	2111	1776	1406	1392	1195	978	923	789	727	656	657	566	530	512	469	462	450	418	400	315	338	288	317	341
AX1	9491303	379649	834560	1268642	1485763	1438826	1210636	912715	636172	421618	274160	175515	113634	74393	48656	31946	20427	13581	9054	6472	4788	3728	3040	2384	2062	1850	1619	1370	1205	1104	1001	923	843	751	620	681	538	489	505	463	434	435	376	390	305	292	266	248	256
OY5	9780845	400152	890179	1351956	1581598	1520135	1261629	932127	630117	402487	248947	153678	97517	61663	39527	25873	17490	12083	8451	6370	4923	3924	3072	2647	2093	1852	1628	1351	1176	1134	938	874	855	722	691	597	589	566	486	396	332	367	345	312	321	333	314	269	195
AX0	9413526	382443	845187	1271317	1478742	1411420	1164719	870019	606097	404863	266512	179187	123554	85592	60704	43037	31350	22105	16412	11647	8276	5759	4221	3203	2549	2163	1670	1437	1242	1061	956	791	772	679	592	585	545	473	455	445	404	338	321	282	258	250	239	186	196
OY4	10082963	415001	921776	1389277	1626283	1559791	1294935	961801	655874	422234	263989	162548	100063	63173	40120	26042	17423	11527	8192	5995	4607	3592	3022	2608	2016	1854	1654	1481	1284	1164	883	891	755	702	640	564	503	475	394	365	289	262	251	231	227	211	225	212	198
OY1	10163856	431172	962342	1448535	1690400	1609947	1319192	959529	636038	393045	234950	138456	80755	48845	29750	19647	12892	8452	5975	4228	2935	2169	1739	1480	1244	1029	940	827	693	606	541	468	393	360	337	307	277	278	246	220	232	211	196	195	167	203	179	165	160
OY0	9651384	395175	878775	1334331	1561891	1499966	1238741	910762	614457	397318	248607	156654	99218	65189	42579	28727	19446	13596	9222	6609	5008	3954	3003	2456	1963	1744	1500	1310	1189	1019	968	832	802	782	683	690	553	451	400	335	298	252	273	226	181	160	143	115	87
AY5	9423449	360495	814100	1244273	1449136	1402110	1175702	887015	624512	427801	287262	192455	132647	92356	65158	45039	31636	22453	15517	11284	8493	6342	4957	4138	3268	2638	1962	1772	1461	1372	1171	1050	759	747	743	658	568	540	520	457	441	436	380	385	348	349	321	293	302
DY6	10353941	453596	1000881	1501263	1737596	1645337	1333817	954298	629390	385714	229974	133721	78538	47430	29669	19254	13299	9354	6663	5147	3741	2650	2184	1812	1537	1267	1135	1125	879	848	767	746	669	610	503	464	425	333	294	284	213	244	202	182	161	145	136	108	98
AY4	9925841	426445	926153	1362704	1569329	1496514	1226491	903910	622376	410025	266167	178228	121171	83299	58748	40856	28244	19789	13893	9892	6994	5085	3990	3035	2606	2072	1926	1714	1494	1300	1162	1091	969	972	907	842	837	772	653	594	518	501	466	436	427	424	333	330	317
DY5	9390137	381844	841217	1263776	1464477	1410459	1174925	877118	607628	406097	267235	178696	121052	83158	55537	38452	26508	18469	13550	9916	7464	5958	4907	3952	3298	2868	2411	2109	1910	1663	1441	1232	1099	895	841	725	620	620	563	460	464	436	388	388	392	336	345	301	297
OZ8	10258473	441061	977343	1471441	1705405	1630290	1335806	968357	636654	392448	229428	131328	76187	44630	27555	17140	11498	8249	6191	4642	3701	3085	2649	2316	1943	1668	1321	1191	1097	953	834	791	712	661	626	535	496	460	485	451	390	362	289	291	295	283	286	238	208
AY7	9842258	429356	927142	1379339	1588711	1509017	1239455	903297	603980	390769	246263	157005	103199	68615	47412	33392	23291	16379	11878	8591	6029	4578	3519	2736	2475	2260	1914	1768	1631	1510	1277	1105	998	911	805	726	603	591	491	419	389	387	348	326	314	241	218	207	202
DY8	9481567	365430	833325	1288540	1511060	1465097	1216829	896860	614640	399605	256725	162087	105749	70726	48553	33388	22950	16385	11946	8988	7098	5936	5002	4022	3545	2937	2721	2466	2120	1897	1625	1616	1452	1198	1084	996	864	811	786	708	688	611	625	535	503	480	448	412	384
OZ7	9739043	396365	888571	1355254	1570630	1496891	1230328	901195	610022	389037	248133	159230	108307	75325	54429	39949	28542	20613	14683	10072	7376	5323	4079	2858	2353	1943	1574	1225	1060	1013	850	754	690	647	575	523	480	478	420	432	415	397	318	337	268	236	203	218	193
AY6	10212164	438594	963673	1465265	1691431	1612645	1310489	949413	623208	388210	235743	142911	90276	57786	38447	26231	18265	13119	9587	6826	4721	3445	2381	1715	1346	1028	874	739	613	473	437	458	371	317	297	231	215	181	161	146	118	116	121	107	103	101	109	79	86
DY7	10444397	452919	1008437	1535410	1774481	1688404	1361979	965561	621562	373116	215062	124640	72362	43717	26931	17538	11784	8097	5517	3988	2879	2217	1850	1486	1316	1131	996	809	728	690	569	492	484	421	447	438	363	319	264	238	211	182	157	144	164	157	115	94	101
OZ6	9706253	384925	862912	1321292	1557131	1505448	1250043	927547	629728	406123	254009	159891	101331	66572	45185	31665	21777	15136	10798	8375	6726	5288	4351	3560	2962	2575	2372	1927	1726	1566	1375	1146	1012	871	807	643	588	554	530	546	456	402	360	338	349	293	289	227	218
AY1	9959486	442327	969744	1434792	1628760	1532096	1238842	902831	601433	381848	240122	151149	97651	65078	43869	30145	20913	14414	10346	7455	5792	4105	3417	2842	2334	2060	1720	1437	1193	993	901	792	604	557	443	403	374	320	286	220	226	174	134	145	109	141	107	131	96
OZ5	9734625	372664	833088	1280633	1521019	1473532	1243789	945465	657769	441437	290936	189809	122999	81378	53589	35928	24807	17037	12350	8644	6491	4918	3637	2715	2158	1780	1361	1103	912	842	737	660	581	462	457	391	334	339	284	267	230	220	200	192	177	164	154	107	135
AY0	10060986	413734	937337	1438145	1693546	1628991	1332224	963782	629684	382479	220381	123330	69633	39708	23209	14690	9441	6695	4804	3772	3119	2459	1892	1724	1362	1131	971	852	816	627	626	564	494	424	421	408	332	327	307	278	292	268	295	237	223	197	169	165	155
OZ4	9959636	416006	924481	1384800	1609075	1530807	1256503	928014	632593	413003	263605	166785	107651	70611	45399	30128	19959	13433	8754	5990	4307	3118	2470	1979	1671	1337	1129	952	867	728	632	594	563	454	419	375	259	273	248	267	216	195	179	164	140	132	112	120	117
AY3	10377867	438307	978255	1492466	1735059	1648184	1340171	970564	638952	393674	238481	141136	84257	52459	32322	21531	14037	9404	6568	4922	3628	2952	2454	1996	1658	1566	1201	1069	950	814	704	599	580	531	486	466	430	364	296	287	289	273	227	195	188	184	171	159	150
OZ3	9615973	387961	864688	1316845	1535391	1473651	1212132	886410	601592	391124	252257	164506	110830	76755	54153	39610	29854	23017	18178	14411	11838	9235	7510	6195	5027	4237	3537	2959	2355	1986	1660	1403	1182	946	680	550	462	432	365	347	339	279	306	245	242	246	249	236	262
AY2	9482788	370775	834757	1279265	1515106	1465206	1219310	904852	617531	400526	255358	162163	105904	71087	49125	34599	24993	18220	12697	9037	6410	4894	3899	3096	2472	2122	1603	1410	1289	1211	1057	975	842	725	641	602	521	484	410	366	365	334	306	287	288	234	231	220	200
OZ2	9729222	391630	872686	1331227	1559452	1502767	1252075	928139	631882	410098	259149	162190	102379	66280	43567	28750	19307	13074	9248	6499	5200	4219	3421	2747	2395	1999	1761	1654	1419	1199	1175	1043	929	860	817	630	642	533	490	508	483	430	380	342	341	289	258	272	221
OZ1	9688410	401404	896877	1355386	1568796	1489560	1213216	882305	593036	382132	243508	160125	108549	76278	54599	38955	27988	20024	14293	10356	7661	5745	4461	3499	2811	2537	2144	1904	1756	1534	1455	1265	1193	1093	904	791	678	641	561	526	489	467	414	388	329	317	307	251	249
OZ0	9703469	407142	900863	1358784	1566021	1493215	1230951	912591	622245	405778	253413	158842	98804	61778	39079	24564	15634	10072	7003	5252	4033	3266	2726	2287	1871	1461	1341	1115	937	847	696	621	552	501	470	424	431	390	296	265	269	235	209	207	184	187	186	159	162
DZ0	9598165	390458	866868	1309751	1521948	1471678	1219678	905150	617737	402591	253364	161736	106763	70933	48523	35089	25785	19963	15083	11444	8615	6424	4871	3667	2809	2239	1953	1552	1291	1036	927	836	789	675	614	475	435	380	353	335	317	251	223	204	171	176	177	156	135
DZ1	10177193	421895	933232	1416461	1652626	1579485	1303276	963920	649830	418989	261101	162466	100855	64097	41798	26832	17817	12095	8377	6302	4504	3630	2984	2388	1902	1681	1394	1208	1053	963	875	758	727	632	606	508	498	412	408	350	273	251	220	215	217	185	161	144	131
AX7	9920994	392284	882113	1339580	1563538	1501205	1255943	935426	645414	430775	278784	187080	124790	84994	57595	39385	27274	19008	12728	8795	6425	4842	3539	2790	2226	1710	1448	1240	1025	947	816	588	630	496	432	372	345	315	288	246	277	247	253	222	230	191	178	211	166
DZ2	9317749	354049	793284	1212340	1436968	1397959	1181411	895895	633027	426630	281907	186773	124797	83537	58434	39162	26634	17855	12416	8717	6523	5248	4292	3531	3038	2655	2152	1958	1687	1571	1377	1352	1316	1107	1046	929	892	844	825	717	674	617	535	443	510	443	458	391	337
AX8	9540483	383535	865854	1322811	1557463	1500320	1234424	900771	600778	382611	235946	145917	93496	60931	40125	27361	18852	13692	10143	7889	6192	4976	3968	3228	2614	2377	2075	1722	1434	1237	1110	1014	904	753	637	586	550	490	461	427	405	344	327	316	253	260	249	184	163
DZ3	9651022	400032	889050	1343128	1557060	1490397	1215861	892044	604237	393250	252116	163020	106620	69655	46155	31067	21950	15019	10013	7334	5565	4123	3344	2747	2301	1874	1634	1527	1233	1120	987	823	830	693	658	552	529	499	457	459	434	358	378	303	295	281	268	231	241
DZ4	10558741	444767	998806	1520252	1772108	1700088	1391703	1007662	655878	400484	230463	130693	72633	40835	24290	15069	10119	6771	4809	3416	2565	2071	1695	1458	1246	1002	927	717	578	519	504	423	381	375	308	310	301	301	270	207	227	215	193	189	187	143	115	112	125
DZ5	9881889	392573	882021	1361529	1615706	1552734	1283036	946340	637771	407388	253430	156373	98360	62637	40647	26895	18219	11930	7860	5288	3740	2850	2180	1823	1466	1269	1055	850	791	671	629	648	557	474	428	403	379	375	331	277	266	229	220	195	214	181	181	177	164
sum	798926646	33136231	73639525	111421290	129562290	123799788	101750699	74601959	50299919	32232874	20211404	12711242	8156841	5361123	3601851	2465113	1717531	1213061	874273	642201	486489	377521	299801	241942	198798	166655	140283	119643	103345	90096	78584	69748	62556	55350	49786	45148	41195	37787	34481	31335	28985	26952	24934	23122	21445	20243	18893	17613	16632
		0.0414759	0.0921731	0.139464	0.16217	0.154958	0.127359	0.0933777	0.0629594	0.0403452	0.0252982	0.0159104	0.0102097	0.00671041	0.00450836	0.00308553	0.0021498	0.00151836	0.00109431	0.00080383	0.000608928	0.000472535	0.000375255	0.000302834	0.000248831	0.000208599	0.000175589	0.000149755	0.000129355	0.000112771	9.8362e-05	8.73021e-05	7.83001e-05	6.92805e-05	6.23161e-05	5.65108e-05	5.15629e-05	4.72972e-05	4.31592e-05	3.92214e-05	3.62799e-05	3.37353e-05	3.12094e-05	2.89413e-05	2.68423e-05	2.53377e-05	2.3648e-05	2.20458e-05	2.08179e-05
[truncated: 156 more columns]

## Sheet: pool_fs_frequency
AY8	8611	474	943	1373	1441	1212	941	656	462	268	186	128	96	66	44	33	18	21	15	12	9	9	8	5	2	4	1	3	5	2	2	4	3	2	0	0	0	0	0	0	1	2	1	1	1	1	0	2	1
DX8	9352	588	1183	1581	1642	1417	1036	683	402	222	153	97	51	34	25	18	8	9	8	1	3	4	2	3	3	2	1	1	2	1	1	2	0	1	2	1	0	0	0	0	2	1	0	0	0	0	0	0	0
DX7	8999	573	1111	1457	1509	1379	897	645	423	307	167	126	78	53	42	25	11	9	10	4	4	3	1	2	0	1	2	0	0	0	0	0	1	0	0	0	0	0	0	0	0	0	0	0	0	0	0	0	0
DX6	8679	532	1045	1354	1483	1345	1002	608	382	245	155	94	80	43	29	29	11	10	10	2	4	6	2	3	1	2	2	2	0	2	1	2	2	1	3	2	0	0	0	1	1	1	0	0	0	3	0	1	2
DX5	9303	660	1137	1597	1634	1375	994	672	384	232	145	98	62	40	33	10	7	10	4	4	3	2	5	5	0	1	1	2	1	2	1	0	1	2	1	0	2	0	1	0	1	1	0	0	0	1	0	0	0
DX4	9156	563	1098	1524	1583	1324	1028	640	412	255	152	95	66	61	41	33	12	18	10	13	14	7	6	4	4	5	3	2	4	3	3	2	0	1	0	2	1	1	1	1	2	1	2	0	1	0	0	0	1
AZ0	8806	614	1144	1507	1455	1199	889	580	381	264	189	115	64	59	34	23	19	11	7	5	8	5	5	7	4	4	4	3	1	3	2	1	1	2	1	1	0	0	1	1	1	0	0	0	0	0	0	1	0
AZ1	9104	572	1161	1542	1590	1359	1004	681	405	222	145	87	52	46	19	9	7	7	7	6	1	1	2	3	2	2	1	0	2	0	2	0	1	0	0	2	0	1	1	0	1	0	0	0	0	1	0	1	1
DY3	8772	572	1066	1478	1511	1236	918	631	427	248	175	108	58	57	24	16	13	7	12	7	3	4	4	5	1	3	3	2	1	2	1	1	2	1	1	1	4	3	0	1	0	1	1	1	0	0	0	0	0
AZ2	9685	653	1265	1600	1723	1447	1066	692	407	258	156	78	66	36	22	17	12	2	4	6	2	1	0	1	0	0	0	1	1	1	2	1	1	0	0	0	0	2	0	0	0	0	0	0	0	0	0	1	0
DY4	9680	649	1155	1634	1663	1408	1039	722	421	263	164	102	80	42	39	25	16	17	10	8	7	1	3	1	2	1	3	2	0	3	1	0	1	2	0	0	1	0	1	3	0	0	0	0	0	1	0	0	0
AZ3	8601	544	1082	1376	1424	1268	953	610	355	256	157	104	62	53	44	32	30	17	11	12	7	7	6	1	4	7	3	6	4	1	0	2	4	2	1	1	1	1	0	1	1	0	1	1	0	0	0	0	1
DY1	9289	619	1146	1550	1630	1423	1005	686	435	246	142	84	55	26	27	11	10	9	4	5	3	3	1	0	1	3	1	1	1	3	1	0	2	2	0	0	0	0	0	0	0	0	0	1	0	0	1	1	0
AZ4	9828	658	1297	1776	1744	1490	1024	673	387	242	127	66	36	26	21	9	14	8	2	5	6	4	1	4	1	1	4	3	0	3	1	4	1	2	3	0	1	0	0	1	0	0	0	1	0	0	0	0	0
DY2	8701	571	1172	1426	1444	1292	965	616	395	236	144	71	57	44	26	25	16	11	6	7	3	2	0	2	2	1	0	3	0	0	0	2	0	0	0	0	0	0	0	0	0	0	0	0	0	0	0	0	0
AZ5	9351	618	1219	1660	1646	1379	997	690	383	237	108	60	36	34	22	23	12	4	6	7	2	3	3	7	2	3	2	4	2	1	1	0	2	2	1	0	1	0	0	0	1	0	2	0	1	0	0	0	0
AZ6	9114	552	1116	1586	1635	1393	981	701	425	224	102	65	48	32	15	13	8	7	5	1	4	2	2	2	0	3	2	2	0	1	1	3	0	1	2	0	0	1	0	0	1	0	0	0	1	0	3	0	2
DY0	8953	539	1121	1418	1539	1306	947	644	418	296	192	99	88	58	28	23	18	6	6	6	3	1	6	5	5	0	0	0	3	2	3	0	1	0	0	1	0	1	0	0	1	0	0	1	0	1	0	2	0
AZ7	8356	487	995	1412	1361	1222	942	611	392	251	180	113	71	38	36	17	15	12	7	3	9	8	7	2	3	4	4	1	1	1	2	0	1	0	1	0	0	0	0	1	0	0	0	0	0	0	0	2	0
AZ8	9445	621	1249	1656	1676	1407	976	684	423	244	148	70	45	20	13	8	7	6	5	1	3	4	1	4	1	2	1	0	1	0	0	0	0	1	0	0	0	0	0	0	0	0	0	0	0	0	0	0	0
OX0	8918	584	1170	1463	1559	1328	962	624	417	229	128	77	53	27	30	19	10	7	13	6	3	7	4	1	4	4	5	2	0	2	2	2	1	1	1	0	0	0	0	0	0	0	1	1	0	0	0	0	0
OX3	9559	599	1185	1638	1759	1424	1095	723	392	243	130	71	42	21	14	8	9	5	4	3	0	2	0	2	0	0	1	2	0	1	0	0	2	1	0	0	0	1	0	1	0	1	0	1	0	0	0	0	0
OX4	9077	610	1178	1496	1562	1257	955	656	400	230	162	86	70	45	43	35	32	25	19	14	16	6	5	9	6	6	3	3	3	0	0	0	1	1	1	2	1	4	1	1	0	0	0	1	1	0	0	0	0
OX1	8898	548	1136	1538	1568	1289	968	657	355	222	150	86	59	35	18	18	12	7	8	5	5	6	5	6	0	2	4	2	4	2	2	4	2	1	0	1	0	1	0	0	1	0	0	0	1	1	0	0	0
OX2	8886	607	1165	1449	1556	1272	943	602	422	244	147	87	58	45	28	29	15	8	8	2	3	2	4	2	4	1	1	2	3	1	0	3	2	1	1	1	1	1	0	1	0	0	0	0	0	0	0	0	0
OX7	8798	595	1159	1439	1491	1229	884	633	398	261	159	96	60	56	28	26	14	8	13	11	12	8	7	6	3	2	3	6	0	2	4	2	0	1	2	1	1	0	0	1	1	1	0	0	1	1	0	0	1
OX8	9508	588	1203	1661	1731	1435	1018	659	388	239	139	74	46	29	20	20	9	14	8	7	1	5	5	4	2	1	2	5	0	2	0	0	1	0	0	0	0	0	1	0	0	2	0	1	0	0	1	0	0
OX5	8950	562	1199	1624	1585	1270	1015	571	414	210	149	78	42	33	16	11	5	8	5	6	0	3	2	3	0	0	0	1	1	0	0	0	1	0	1	0	0	1	0	0	0	0	1	0	0	0	0	0	1
OX6	9047	500	1023	1420	1572	1434	1051	669	456	303	158	106	70	41	29	20	9	8	7	8	5	4	5	1	3	2	1	2	1	3	1	0	0	0	1	2	0	1	0	0	0	1	1	1	0	0	1	0	0
DX0	8935	622	1112	1461	1581	1305	975	636	408	245	166	93	55	36	15	24	10	7	9	4	4	4	4	0	2	2	2	1	0	1	0	1	0	0	0	1	0	0	0	0	0	0	0	0	0	0	0	0	0
DX1	8697	546	1090	1422	1474	1253	935	612	387	269	167	115	95	60	29	24	17	12	14	6	8	6	3	2	3	0	3	2	2	2	1	0	0	0	0	1	0	1	0	0	0	1	1	0	0	1	1	1	0
DX2	8697	519	1059	1430	1548	1303	956	641	384	263	151	94	71	34	23	12	12	6	5	7	4	3	4	8	2	3	3	0	0	0	1	1	1	2	1	1	1	1	0	0	0	0	1	0	2	0	0	0	0
DX3	8848	575	1170	1449	1518	1231	907	588	386	251	159	120	73	48	39	27	24	21	14	9	6	10	12	6	3	3	6	7	0	2	0	1	1	1	0	2	2	1	0	2	0	1	1	0	2	0	0	1	1
OY7	8953	550	1110	1447	1549	1309	940	621	400	276	156	104	78	48	53	22	11	23	11	14	11	5	5	6	4	2	2	2	5	2	3	0	2	3	4	1	1	0	1	1	2	1	1	2	0	1	2	0	0
AX6	9517	653	1268	1622	1662	1375	1015	718	413	240	157	64	47	31	18	10	6	3	8	5	4	1	0	1	3	1	0	0	1	0	0	1	1	0	0	0	0	0	0	1	0	0	0	0	0	0	0	0	0
OY6	8914	575	1089	1517	1552	1309	960	609	375	233	132	106	73	46	42	22	18	16	18	12	9	7	5	7	3	1	4	2	4	1	1	1	3	1	3	2	1	2	0	1	1	0	2	0	0	0	0	0	0
DZ8	8744	560	1099	1415	1518	1267	965	648	405	233	147	82	65	39	39	23	18	9	8	4	4	7	1	3	4	4	2	0	2	1	0	0	0	1	0	1	0	1	0	0	0	1	0	0	0	0	0	0	0
AX5	8454	555	1094	1458	1457	1272	939	582	354	212	122	93	55	40	17	8	7	10	7	4	1	4	0	1	0	2	3	3	0	0	0	2	0	0	0	1	0	0	0	0	0	0	0	0	1	0	1	0	0
DZ7	9290	608	1160	1555	1556	1443	1036	613	416	235	145	106	63	40	23	17	10	8	9	5	7	0	1	2	4	1	1	0	1	3	0	0	1	1	2	0	1	2	1	1	1	1	0	2	1	0	1	2	4
AX4	9572	582	1185	1614	1734	1442	1048	679	431	254	161	78	52	33	30	16	20	4	9	8	7	5	1	2	2	2	2	2	1	3	1	1	1	2	0	1	1	0	0	0	1	0	0	0	2	0	1	0	1
OY8	9483	623	1278	1633	1605	1414	985	628	394	253	159	104	68	32	18	22	14	13	11	6	2	3	3	1	2	2	1	0	0	3	0	3	0	2	2	1	1	0	2	0	1	0	2	0	0	1	1	0	0
DZ6	9075	572	1161	1551	1585	1437	998	614	389	227	153	77	47	25	15	13	7	4	6	7	2	4	1	3	1	3	3	2	0	0	0	1	1	1	0	0	0	0	0	0	0	0	0	0	2	1	1	0	1
AX3	9140	577	1125	1555	1528	1330	1005	656	409	258	157	82	80	39	29	17	12	18	11	8	4	8	2	6	4	3	5	3	3	3	1	2	5	4	2	4	9	2	3	1	0	0	1	1	2	0	0	0	1
OY3	9286	637	1228	1624	1655	1362	1000	673	359	226	140	62	52	32	18	13	6	4	2	2	2	0	0	0	0	1	2	1	0	0	0	0	0	0	1	0	1	0	0	0	0	0	1	0	0	0	0	0	0
AX2	9107	625	1189	1592	1632	1228	1021	592	368	242	142	97	63	44	30	27	21	13	8	5	5	4	1	3	1	0	1	0	0	0	0	3	0	0	0	1	0	1	0	0	0	0	0	0	0	0	0	0	0
OY2	9116	583	1140	1516	1529	1296	1035	665	426	298	164	101	70	30	32	17	8	9	5	6	4	5	1	2	0	2	1	1	2	0	1	0	0	1	1	1	2	0	1	0	0	0	1	0	0	1	0	0	1
AX1	8767	569	1119	1498	1447	1206	977	625	430	275	152	86	62	49	26	24	15	5	5	8	6	3	2	2	4	1	1	3	1	0	2	0	0	1	0	0	1	0	0	1	1	0	0	1	0	0	0	0	0
OY5	9024	610	1130	1506	1576	1321	984	686	396	249	155	90	40	32	19	11	9	8	10	9	6	2	4	1	3	0	1	0	2	1	1	0	1	1	1	1	2	0	0	0	0	0	0	0	0	0	0	0	0
AX0	8641	544	1106	1399	1491	1195	932	627	400	249	153	128	67	61	36	24	12	10	7	12	6	3	4	2	0	3	0	1	1	4	2	0	1	1	0	1	2	1	1	0	0	0	0	0	0	0	0	1	0
OY4	9068	531	1124	1520	1602	1397	1053	645	430	220	121	83	49	24	27	17	12	12	7	5	5	8	2	1	1	0	2	1	2	0	2	0	0	0	2	0	1	2	0	0	0	0	1	0	0	0	0	0	0
OY1	9250	583	1194	1607	1647	1369	1013	638	423	229	143	82	41	34	19	12	6	4	5	3	2	6	4	3	2	1	2	1	1	2	0	0	1	0	0	0	3	3	2	0	0	2	0	1	0	0	0	0	0
OY0	8684	581	1091	1465	1448	1223	1005	631	448	270	141	87	57	33	18	14	10	5	6	2	2	2	2	2	3	1	2	0	1	1	0	0	0	0	0	1	0	0	0	0	1	0	0	0	0	0	0	0	0
AY5	8923	518	1014	1427	1454	1308	997	677	437	300	189	143	87	70	35	28	22	15	9	8	6	6	5	3	3	3	3	1	0	0	0	1	2	1	0	0	2	2	0	0	0	0	0	0	2	1	0	2	0
DY6	9482	654	1272	1716	1610	1333	1064	689	410	216	121	69	33	22	16	11	12	5	4	7	3	2	1	2	5	1	1	0	1	0	1	1	2	3	1	0	0	0	0	0	0	0	0	0	0	1	0	0	0
AY4	9117	599	1169	1548	1541	1257	924	629	469	225	174	122	71	56	32	18	20	11	17	3	6	7	1	3	4	8	1	2	2	0	0	1	1	2	0	0	0	2	1	0	0	0	1	0	0	1	2	0	1
DY5	8528	522	985	1380	1430	1256	953	632	438	234	140	113	78	61	44	20	16	11	10	7	6	15	2	5	3	4	2	0	5	1	0	0	2	1	0	0	1	0	0	1	1	0	1	0	1	0	0	0	0
OZ8	9399	646	1250	1629	1691	1350	1006	666	409	225	112	81	48	28	10	9	8	5	6	9	3	3	1	1	1	3	1	1	1	2	1	1	1	1	1	3	2	2	0	0	1	0	1	1	0	0	0	1	0
AY7	9048	639	1174	1503	1517	1315	949	593	376	281	154	110	64	51	29	18	12	12	10	3	6	4	4	4	2	5	2	5	4	1	1	0	0	0	2	0	0	1	0	1	1	0	0	0	1	0	0	1	0
DY8	8600	556	1015	1378	1442	1264	933	600	408	251	166	96	75	52	34	20	19	17	17	15	12	6	8	3	4	7	4	3	5	5	3	2	3	6	2	1	2	2	5	0	0	1	1	0	2	0	1	0	1
OZ7	9157	635	1136	1506	1573	1394	939	675	409	213	168	91	68	46	25	17	18	11	8	6	7	6	6	2	2	3	0	2	2	2	2	2	1	1	0	0	3	1	2	0	0	0	1	1	2	1	0	0	0
AY6	9040	597	1125	1507	1614	1358	1019	632	414	209	149	66	61	26	21	13	9	12	4	4	4	2	1	2	1	0	0	1	0	1	2	1	2	0	0	0	1	0	1	0	0	0	1	0	0	0	0	1	0
DY7	9274	601	1233	1615	1733	1382	1031	654	381	185	97	73	48	22	16	8	8	2	2	3	1	5	0	0	0	2	0	0	1	0	2	0	0	1	0	0	0	0	0	0	1	0	0	0	0	0	0	0	0
OZ6	8762	555	1093	1391	1531	1289	974	630	407	242	168	113	67	34	27	21	15	7	13	3	7	4	5	0	5	1	2	1	0	2	0	0	0	1	0	1	0	1	0	0	0	0	0	0	0	0	0	0	0
AY1	8814	603	1189	1493	1504	1242	910	664	384	246	135	88	54	29	17	23	9	7	7	5	2	4	2	3	4	2	1	3	1	0	1	0	1	0	1	0	0	2	0	0	0	0	0	0	0	0	1	0	0
OZ5	9265	557	1163	1453	1614	1322	1048	674	464	284	179	119	72	43	32	21	14	12	2	3	5	3	3	1	2	2	1	1	2	0	0	0	0	0	1	0	0	0	1	0	1	0	0	0	1	0	0	0	1
AY0	9366	578	1230	1661	1658	1406	1062	692	395	230	120	73	34	19	15	7	7	5	3	5	7	1	1	1	0	0	1	0	0	0	4	0	0	0	2	0	1	1	0	0	0	0	0	1	1	0	0	0	1
OZ4	9166	609	1159	1558	1596	1344	994	611	431	270	172	90	59	36	22	14	14	7	4	3	3	1	4	0	2	2	3	4	1	0	0	0	0	0	0	1	3	0	0	0	1	0	0	0	0	0	0	0	0
AY3	9618	648	1229	1694	1700	1384	1025	700	399	244	160	101	54	40	22	11	4	5	2	2	3	5	1	0	3	3	1	2	1	1	2	0	1	0	0	1	0	1	0	0	0	0	1	1	0	0	0	2	0
OZ3	8747	587	1113	1456	1498	1271	895	633	429	195	139	94	66	45	27	24	25	12	16	10	8	5	4	13	5	3	1	1	2	1	1	1	1	1	1	1	1	1	1	1	0	1	2	0	1	0	0	0	0
AY2	8481	521	1012	1430	1451	1274	881	634	408	250	156	104	66	46	26	17	12	2	8	4	4	3	5	1	0	3	3	1	1	0	2	0	4	0	0	0	0	0	0	0	0	1	0	0	0	1	1	0	1
OZ2	9012	570	1115	1527	1537	1320	967	685	428	262	155	86	52	41	30	19	15	9	9	5	6	3	4	4	3	6	2	2	3	0	2	0	1	2	3	1	0	0	0	0	0	0	0	2	0	0	0	1	1
OZ1	8924	564	1129	1483	1567	1303	946	616	388	234	163	98	58	60	34	21	18	13	12	6	2	7	4	3	2	1	1	2	2	2	4	0	1	1	1	0	2	0	0	0	1	1	0	1	1	1	0	1	1
OZ0	8544	534	1077	1468	1435	1254	953	628	398	239	138	89	53	27	21	11	12	9	6	4	3	2	4	6	2	1	2	2	1	0	1	1	0	0	1	0	0	1	1	0	0	0	1	0	0	0	0	1	0
DZ0	8853	569	1075	1540	1453	1275	990	630	438	252	166	110	59	41	18	23	13	13	5	6	3	7	0	2	2	3	0	0	0	2	1	1	1	0	1	1	0	0	0	0	1	1	0	0	1	0	0	0	0
DZ1	9511	602	1162	1532	1649	1410	1064	704	448	286	159	99	64	40	17	11	16	7	10	4	2	1	5	1	4	0	1	3	5	0	1	1	4	0	1	0	0	2	0	1	0	0	0	1	0	1	0	0	1
AX7	9213	569	1079	1510	1552	1331	994	718	458	278	194	108	68	52	27	21	16	15	5	6	5	6	7	1	0	1	2	0	0	0	1	0	1	3	0	1	0	2	0	0	0	0	1	1	0	1	0	0	0
DZ2	8761	523	1026	1359	1448	1328	939	617	437	309	185	127	73	57	41	21	24	12	12	6	5	6	5	9	7	6	2	5	4	2	1	3	2	1	1	0	2	1	0	1	0	0	0	0	1	2	1	1	0
AX8	8842	546	1092	1543	1564	1364	887	636	384	238	125	93	47	32	23	14	10	12	9	7	4	4	1	5	8	0	1	3	3	1	2	0	0	0	1	1	0	5	2	3	0	1	0	1	0	0	0	2	0
DZ3	8860	549	1118	1538	1482	1287	929	635	385	256	178	91	81	46	21	20	21	8	9	5	5	4	4	1	1	1	1	1	2	1	2	0	1	0	0	0	0	1	0	0	0	0	0	0	0	0	0	0	0
DZ4	9224	604	1236	1523	1692	1457	1002	686	364	218	116	51	38	14	9	6	1	5	4	3	0	1	1	2	0	1	1	1	0	2	1	0	0	0	2	1	0	0	0	0	0	0	0	0	0	0	0	0	1
DZ5	9180	520	1094	1559	1638	1365	1068	656	432	250	167	86	49	32	28	10	6	6	5	4	6	2	2	2	2	5	1	4	1	0	0	0	2	4	2	1	0	0	0	2	0	0	0	0	0	0	0	0	0
sum	732399	47007	92208	123018	126784	107549	79522	52442	33020	20026	12297	7539	4921	3258	2144	1478	1060	782	657	484	388	345	255	244	188	182	148	146	120	99	88	68	87	79	66	53	63	64	32	32	31	25	33	28	33	25	20	29	28
		0.0641822	0.125899	0.167966	0.173108	0.146845	0.108577	0.071603	0.0450847	0.027343	0.01679	0.0102936	0.00671902	0.00444839	0.00292737	0.00201803	0.0014473	0.00106772	0.000897052	0.000660842	0.000529766	0.000471055	0.000348171	0.000333152	0.000256691	0.000248498	0.000202076	0.000199345	0.000163845	0.000135172	0.000120153	9.28456e-05	0.000118788	0.000107865	9.01148e-05	7.23649e-05	8.60187e-05	8.73841e-05	4.3692e-05	4.3692e-05	4.23267e-05	3.41344e-05	4.50574e-05	3.82305e-05	4.50574e-05	3.41344e-05	2.73075e-05	3.95959e-05	3.82305e-05
[truncated: 156 more columns]

## Sheet: summery
	k-mer		feature sequence				all	frequency=1	masked
	DETECTION_RATE_KMER	FREQUENCY_RATE_KMER	DETECTION_RATE_FS	FREQUENCY_RATE_FS		screend_k-mer_count	2743515500	1954749315	788766185
1	0.0414759	0.712498	0.0641822	0.728495		real_right_k-mer_count	798926646	33136231	765790415
2	0.0921731	0.0353697	0.125899	0.0426837		error_k-mer_count	1944588854	1921613084	22975770
3	0.139464	0.0424009	0.167966	0.0490955
4	0.16217	0.0477869	0.173108	0.0499303		removed_error_rate	0.988185
5	0.154958	0.0452842	0.146845	0.0422013		right_rate_in_maksed_set	0.970871
6	0.127359	0.037136	0.108577	0.0311833
7	0.0933777	0.0272132	0.071603	0.0205549
8	0.0629594	0.0183471	0.0450847	0.0129415			all	frequency=1	masked
9	0.0403452	0.0117583	0.027343	0.00784893		screend_fs_count	2551558	1858796	692762
10	0.0252982	0.00737363	0.01679	0.00481941		real_right_fs_count	732399	47007	685392
11	0.0159104	0.0046379	0.0102936	0.00295467		error_fs_count	1819159	1811789	7370
12	0.0102097	0.00297636	0.00671902	0.00192863
13	0.00671041	0.00195618	0.00444839	0.00127687		removed_error_rate	0.995949
14	0.00450836	0.00131407	0.00292737	0.000840271		right_rate_in_maksed_set	0.989361
15	0.00308553	0.000899274	0.00201803	0.000579254
16	0.0021498	0.000626474	0.0014473	0.000415432
17	0.00151836	0.000442386	0.00106772	0.000306479
18	0.00109431	0.000318808	0.000897052	0.00025749
19	0.00080383	0.000234145	0.000660842	0.000189688
20	0.000608928	0.000177353	0.000529766	0.000152064
≥21	0.00428644	0.00124914	0.00393816	0.00209638
