# Supplementary material for: Whole Genome Mapping with Feature Sets from High-Throughput Sequencing Data
Source: PLoS One. 2016 Sep 9;11(9):e0161583. doi: 10.1371/journal.pone.0161583 (PMC5017645; doi:10.1371/journal.pone.0161583)
Supplement: S4 Table — The genomic coverage of pools was analyzed to find the best pool coverage and to investigate the error rate at each calculating step. (XLS) [file pone.0161583.s009.xls]

## Sheet: DETECTED_RATE_AND_RIGHT_RATE
POOL_COVERAGE	0.0964957	0.11913	0.144148	0.171548	0.20133	0.233496	0.268043	0.304974	0.344287	0.385983	0.430061	0.476522	0.525365
	9	10	11	12	13	14	15	16	17	18	19	20	21
POOL_MODE	SOLID	SOLID	SOLID	SOLID	SOLID	SOLID	SOLID	SOLID	SOLID	SOLID	SOLID	SOLID	SOLID
WITH_ERRORS	TRUE	TRUE	TRUE	TRUE	TRUE	TRUE	TRUE	TRUE	TRUE	TRUE	TRUE	TRUE	TRUE
ORDER	9	10	11	12	13	14	15	16	17	18	19	20	21
POOL_DIMENSION	3	3	3	3	3	3	3	3	3	3	3	3	3
F-SET	fs	fs	fs	fs	fs	fs	fs	fs	fs	fs	fs	fs	fs
OBJECT	clone	clone	clone	clone	clone	clone	clone	clone	clone	clone	clone	clone	clone
PROCESS	intersect	intersect	intersect	intersect	intersect	intersect	intersect	intersect	intersect	intersect	intersect	intersect	intersect
ELEMENTS_REAL_COUNT	90409	124352	165104	217015	275042	343553	422774	510620	614977	729806	855187	998529	1160644
ELEMENTS_DETECTED_COUNT	531386	1007367	1663508	2837626	4625050	7192250	10605079	15540964	23652175	34432665	47886523	66520839	93834581
INTERSECTED_COUNT	90287	124205	164927	216791	274741	343223	422391	510158	614423	729246	854518	997764	1159776
OBJECT_COUNT	729	1000	1331	1728	2197	2744	3375	4096	4913	5832	6859	8000	9261
DETECTED_RATE	0.998651	0.998818	0.998928	0.998968	0.998906	0.999039	0.999094	0.999095	0.999099	0.999233	0.999218	0.999234	0.999252
RIGHT_RATE	0.169909	0.123297	0.0991441	0.0763987	0.0594028	0.0477212	0.0398291	0.0328267	0.0259774	0.0211789	0.0178446	0.0149993	0.0123598
POOL_MODE	SOLID	SOLID	SOLID	SOLID	SOLID	SOLID	SOLID	SOLID	SOLID	SOLID	SOLID	SOLID	SOLID
WITH_ERRORS	TRUE	TRUE	TRUE	TRUE	TRUE	TRUE	TRUE	TRUE	TRUE	TRUE	TRUE	TRUE	TRUE
ORDER	9	10	11	12	13	14	15	16	17	18	19	20	21
POOL_DIMENSION	6	6	6	6	6	6	6	6	6	6	6	6	6
F-SET	fs	fs	fs	fs	fs	fs	fs	fs	fs	fs	fs	fs	fs
OBJECT	clone	clone	clone	clone	clone	clone	clone	clone	clone	clone	clone	clone	clone
PROCESS	intersect	intersect	intersect	intersect	intersect	intersect	intersect	intersect	intersect	intersect	intersect	intersect	intersect
ELEMENTS_REAL_COUNT	90409	124352	165104	217015	275042	343553	422774	510620	614977	729806	855187	998529	1160644
ELEMENTS_DETECTED_COUNT	229135	416062	631845	1027313	1569452	2249227	3084839	4164805	6298399	8978060	11976204	16898737	24755142
INTERSECTED_COUNT	90227	124065	164756	216576	274465	342886	422049	509756	613963	728589	853870	997043	1158993
OBJECT_COUNT	729	1000	1331	1728	2197	2744	3375	4096	4913	5832	6859	8000	9261
DETECTED_RATE	0.997987	0.997692	0.997892	0.997977	0.997902	0.998059	0.998285	0.998308	0.998351	0.998332	0.99846	0.998512	0.998578
RIGHT_RATE	0.393772	0.298189	0.260754	0.210818	0.17488	0.152446	0.136814	0.122396	0.0974792	0.0811522	0.0712972	0.059001	0.0468183
POOL_MODE	SOLID	SOLID	SOLID	SOLID	SOLID	SOLID	SOLID	SOLID	SOLID	SOLID	SOLID	SOLID	SOLID
WITH_ERRORS	TRUE	TRUE	TRUE	TRUE	TRUE	TRUE	TRUE	TRUE	TRUE	TRUE	TRUE	TRUE	TRUE
ORDER	9	10	11	12	13	14	15	16	17	18	19	20	21
POOL_DIMENSION	9	9	9	9	9	9	9	9	9	9	9	9	9
F-SET	fs	fs	fs	fs	fs	fs	fs	fs	fs	fs	fs	fs	fs
OBJECT	clone	clone	clone	clone	clone	clone	clone	clone	clone	clone	clone	clone	clone
PROCESS	intersect	intersect	intersect	intersect	intersect	intersect	intersect	intersect	intersect	intersect	intersect	intersect	intersect
ELEMENTS_REAL_COUNT	90409	124352	165104	217015	275042	343553	422774	510620	614977	729806	855187	998529	1160644
ELEMENTS_DETECTED_COUNT	177653	328824	514707	822744	1242634	1695998	2272285	2922434	4356436	5712742	7397983	9734721	14166492
INTERSECTED_COUNT	90105	123919	164581	216352	274166	342557	421668	509294	613410	728031	853204	996283	1158132
OBJECT_COUNT	729	1000	1331	1728	2197	2744	3375	4096	4913	5832	6859	8000	9261
DETECTED_RATE	0.996638	0.996518	0.996832	0.996945	0.996815	0.997101	0.997384	0.997403	0.997452	0.997568	0.997681	0.997751	0.997836
RIGHT_RATE	0.507197	0.376855	0.319757	0.262964	0.220633	0.20198	0.18557	0.17427	0.140805	0.12744	0.115329	0.102343	0.0817515
POOL_MODE	SOLID	SOLID	SOLID	SOLID	SOLID	SOLID	SOLID	SOLID	SOLID	SOLID	SOLID	SOLID	SOLID
WITH_ERRORS	TRUE	TRUE	TRUE	TRUE	TRUE	TRUE	TRUE	TRUE	TRUE	TRUE	TRUE	TRUE	TRUE
ORDER	9	10	11	12	13	14	15	16	17	18	19	20	21
POOL_DIMENSION	3	3	3	3	3	3	3	3	3	3	3	3	3
F-SET	fs	fs	fs	fs	fs	fs	fs	fs	fs	fs	fs	fs	fs
OBJECT	clone	clone	clone	clone	clone	clone	clone	clone	clone	clone	clone	clone	clone
PROCESS	refine	refine	refine	refine	refine	refine	refine	refine	refine	refine	refine	refine	refine
ELEMENTS_REAL_COUNT	90409	124352	165104	217015	275042	343553	422774	510620	614977	729806	855187	998529	1160644
ELEMENTS_DETECTED_COUNT	44786	57917	80721	121361	121340	196382	310761	522380	883044	743161	1152358	1684731	2570525
INTERSECTED_COUNT	36905	39024	41266	39329	30206	28002	28956	29467	33891	22696	26580	30761	36970
OBJECT_COUNT	729	1000	1331	1728	2197	2744	3375	4096	4913	5832	6859	8000	9261
DETECTED_RATE	0.408201	0.313819	0.249939	0.181227	0.109823	0.0815071	0.0684905	0.0577083	0.0551094	0.0310987	0.0310809	0.0308063	0.031853
RIGHT_RATE	0.82403	0.673792	0.511218	0.324066	0.248937	0.142589	0.0931777	0.0564091	0.0383797	0.0305398	0.0230657	0.0182587	0.0143823
POOL_MODE	SOLID	SOLID	SOLID	SOLID	SOLID	SOLID	SOLID	SOLID	SOLID	SOLID	SOLID	SOLID	SOLID
WITH_ERRORS	TRUE	TRUE	TRUE	TRUE	TRUE	TRUE	TRUE	TRUE	TRUE	TRUE	TRUE	TRUE	TRUE
ORDER	9	10	11	12	13	14	15	16	17	18	19	20	21
POOL_DIMENSION	6	6	6	6	6	6	6	6	6	6	6	6	6
F-SET	fs	fs	fs	fs	fs	fs	fs	fs	fs	fs	fs	fs	fs
OBJECT	clone	clone	clone	clone	clone	clone	clone	clone	clone	clone	clone	clone	clone
PROCESS	refine	refine	refine	refine	refine	refine	refine	refine	refine	refine	refine	refine	refine
ELEMENTS_REAL_COUNT	90409	124352	165104	217015	275042	343553	422774	510620	614977	729806	855187	998529	1160644
ELEMENTS_DETECTED_COUNT	85235	112023	149669	186441	227313	259911	311956	339604	395608	366431	406479	432998	537047
INTERSECTED_COUNT	84498	110268	146842	180256	219084	245404	289236	302298	334172	300644	302928	256306	241800
OBJECT_COUNT	729	1000	1331	1728	2197	2744	3375	4096	4913	5832	6859	8000	9261
DETECTED_RATE	0.934619	0.886741	0.889391	0.830615	0.796547	0.714312	0.684139	0.592021	0.543389	0.411951	0.354224	0.256684	0.208333
RIGHT_RATE	0.991353	0.984334	0.981112	0.966826	0.963799	0.944185	0.927169	0.890149	0.844705	0.820466	0.745249	0.591933	0.45024
POOL_MODE	SOLID	SOLID	SOLID	SOLID	SOLID	SOLID	SOLID	SOLID	SOLID	SOLID	SOLID	SOLID	SOLID
WITH_ERRORS	TRUE	TRUE	TRUE	TRUE	TRUE	TRUE	TRUE	TRUE	TRUE	TRUE	TRUE	TRUE	TRUE
ORDER	9	10	11	12	13	14	15	16	17	18	19	20	21
POOL_DIMENSION	9	9	9	9	9	9	9	9	9	9	9	9	9
F-SET	fs	fs	fs	fs	fs	fs	fs	fs	fs	fs	fs	fs	fs
OBJECT	clone	clone	clone	clone	clone	clone	clone	clone	clone	clone	clone	clone	clone
PROCESS	refine	refine	refine	refine	refine	refine	refine	refine	refine	refine	refine	refine	refine
ELEMENTS_REAL_COUNT	90409	124352	165104	217015	275042	343553	422774	510620	614977	729806	855187	998529	1160644
ELEMENTS_DETECTED_COUNT	87105	117221	156567	202233	251328	311253	379459	452420	537935	582941	673241	703702	773604
INTERSECTED_COUNT	86653	116443	155483	199821	248709	305913	372731	441795	519965	562108	641878	658836	698413
OBJECT_COUNT	729	1000	1331	1728	2197	2744	3375	4096	4913	5832	6859	8000	9261
DETECTED_RATE	0.958455	0.936398	0.941728	0.92077	0.904258	0.890439	0.881632	0.865213	0.845503	0.770216	0.75057	0.659807	0.601746
RIGHT_RATE	0.994811	0.993363	0.993076	0.988073	0.989579	0.982844	0.982269	0.976515	0.966594	0.964262	0.953415	0.936243	0.902804
POOL_MODE	SOLID	SOLID	SOLID	SOLID	SOLID	SOLID	SOLID	SOLID	SOLID	SOLID	SOLID	SOLID	SOLID
WITH_ERRORS	TRUE	TRUE	TRUE	TRUE	TRUE	TRUE	TRUE	TRUE	TRUE	TRUE	TRUE	TRUE	TRUE
ORDER	9	10	11	12	13	14	15	16	17	18	19	20	21
POOL_DIMENSION	3	3	3	3	3	3	3	3	3	3	3	3	3
F-SET	kmer	kmer	kmer	kmer	kmer	kmer	kmer	kmer	kmer	kmer	kmer	kmer	kmer
OBJECT	clone	clone	clone	clone	clone	clone	clone	clone	clone	clone	clone	clone	clone
PROCESS	intersect	intersect	intersect	intersect	intersect	intersect	intersect	intersect	intersect	intersect	intersect	intersect	intersect
ELEMENTS_REAL_COUNT	102456714	139563083	186738042	243177076	307009805	386090658	473793548	576245498	690414053	818449128	959789574	1122808563	1299491340
ELEMENTS_DETECTED_COUNT	542284998	1039799876	1795725443	3059588762	4847591276	7648971763	11174575874	16785361926	24007184667	35255929527	48583827074	68102102686	91169179382
INTERSECTED_COUNT	1.02085e+08	139080172	186137282	2.42438e+08	3.06009e+08	384930946	472446493	574688980	688524197	816371798	957409414	1120236935	1253420267
OBJECT_COUNT	729	1000	1331	1728	2197	2744	3375	4096	4913	5832	6859	8000	9261
DETECTED_RATE	0.996372	0.99654	0.996783	0.996959	0.996739	0.996996	0.997157	0.997299	0.997263	0.997462	0.99752	0.99771	0.964547
RIGHT_RATE	0.18825	0.133757	0.103656	0.0792386	0.0631259	0.0503245	0.0422787	0.0342375	0.0286799	0.0231556	0.0197063	0.0164494	0.0137483
POOL_MODE	SOLID	SOLID	SOLID	SOLID	SOLID	SOLID	SOLID	SOLID	SOLID	SOLID	SOLID	SOLID	SOLID
WITH_ERRORS	TRUE	TRUE	TRUE	TRUE	TRUE	TRUE	TRUE	TRUE	TRUE	TRUE	TRUE	TRUE	TRUE
ORDER	9	10	11	12	13	14	15	16	17	18	19	20	21
POOL_DIMENSION	6	6	6	6	6	6	6	6	6	6	6	6	6
F-SET	kmer	kmer	kmer	kmer	kmer	kmer	kmer	kmer	kmer	kmer	kmer	kmer	kmer
OBJECT	clone	clone	clone	clone	clone	clone	clone	clone	clone	clone	clone	clone	clone
PROCESS	intersect	intersect	intersect	intersect	intersect	intersect	intersect	intersect	intersect	intersect	intersect	intersect	intersect
ELEMENTS_REAL_COUNT	102456714	139563083	186738042	243177076	307009805	386090658	473793548	576245498	690414053	818449128	959789574	1122808563	1299491340
ELEMENTS_DETECTED_COUNT	191006347	384816014	677170121	1166589586	1840694682	2703290232	3704305640	5008095885	6854202482	9793571527	12718843242	17949825742	24531535917
INTERSECTED_COUNT	101775626	138583141	185565305	2.41667e+08	3.0509e+08	383782443	471172282	573154089	686683922	814336789	954974683	1117601027	1293817895
OBJECT_COUNT	729	1000	1331	1728	2197	2744	3375	4096	4913	5832	6859	8000	9261
DETECTED_RATE	0.993352	0.992979	0.99372	0.993788	0.993746	0.994022	0.994467	0.994635	0.994597	0.994975	0.994983	0.995362	0.995634
RIGHT_RATE	0.532839	0.360128	0.274031	0.207156	0.165747	0.141969	0.127196	0.114446	0.100184	0.0831501	0.0750835	0.0622625	0.052741
POOL_MODE	SOLID	SOLID	SOLID	SOLID	SOLID	SOLID	SOLID	SOLID	SOLID	SOLID	SOLID	SOLID	SOLID
WITH_ERRORS	TRUE	TRUE	TRUE	TRUE	TRUE	TRUE	TRUE	TRUE	TRUE	TRUE	TRUE	TRUE	TRUE
ORDER	9	10	11	12	13	14	15	16	17	18	19	20	21
POOL_DIMENSION	9	9	9	9	9	9	9	9	9	9	9	9	9
F-SET	kmer	kmer	kmer	kmer	kmer	kmer	kmer	kmer	kmer	kmer	kmer	kmer	kmer
OBJECT	clone	clone	clone	clone	clone	clone	clone	clone	clone	clone	clone	clone	clone
PROCESS	intersect	intersect	intersect	intersect	intersect	intersect	intersect	intersect	intersect	intersect	intersect	intersect	intersect
ELEMENTS_REAL_COUNT	102456714	139563083	186738042	243177076	307009805	386090658	473793548	576245498	690414053	818449128	959789574	1122808563	1299491340
ELEMENTS_DETECTED_COUNT	141873645	275378187	504720396	908922531	1471848125	2151191893	2944465896	3843400907	5138078764	6755212881	8408284161	10962801078	14061412545
INTERSECTED_COUNT	1.01916e+08	138110701	184973556	2.40692e+08	304190320	382642677	4.69318e+08	571620793	684824368	812289144	952631592	1115065131	1248022587
OBJECT_COUNT	729	1000	1331	1728	2197	2744	3375	4096	4913	5832	6859	8000	9261
DETECTED_RATE	0.994718	0.989593	0.990551	0.98978	0.990816	0.99107	0.990554	0.991974	0.991904	0.992474	0.992542	0.993104	0.960393
RIGHT_RATE	0.718354	0.501531	0.366487	0.26481	0.206672	0.177875	0.15939	0.148728	0.133284	0.120246	0.113297	0.101714	0.0887551
POOL_MODE	SOLID	SOLID	SOLID	SOLID	SOLID	SOLID	SOLID	SOLID	SOLID	SOLID	SOLID	SOLID	SOLID
WITH_ERRORS	TRUE	TRUE	TRUE	TRUE	TRUE	TRUE	TRUE	TRUE	TRUE	TRUE	TRUE	TRUE	TRUE
ORDER	9	10	11	12	13	14	15	16	17	18	19	20	21
POOL_DIMENSION	3	3	3	3	3	3	3	3	3	3	3	3	3
F-SET	kmer	kmer	kmer	kmer	kmer	kmer	kmer	kmer	kmer	kmer	kmer	kmer	kmer
OBJECT	clone	clone	clone	clone	clone	clone	clone	clone	clone	clone	clone	clone	clone
PROCESS	refine	refine	refine	refine	refine	refine	refine	refine	refine	refine	refine	refine	refine
ELEMENTS_REAL_COUNT	102456714	139563083	186738042	243177076	307009805	386090658	473793548	576245498	690414053	818449128	959789574	1122808563	1299491340
ELEMENTS_DETECTED_COUNT	102116236	136583217	202209814	380657200	683758730	1342200523	1108266786	2020321281	3364705938	5430542953	8642798422	13470603605	19802297415
INTERSECTED_COUNT	51318840	57133847	63241563	74283449	90963083	121326147	81302652	106686751	136521740	172787197	218880577	276929117	326312028
OBJECT_COUNT	729	1000	1331	1728	2197	2744	3375	4096	4913	5832	6859	8000	9261
DETECTED_RATE	0.500883	0.409377	0.338665	0.305471	0.296287	0.314243	0.171599	0.185141	0.197739	0.211115	0.228051	0.24664	0.251108
RIGHT_RATE	0.502553	0.418308	0.312752	0.195145	0.133034	0.0903935	0.0733602	0.0528068	0.0405746	0.0318177	0.0253252	0.020558	0.0164785
POOL_MODE	SOLID	SOLID	SOLID	SOLID	SOLID	SOLID	SOLID	SOLID	SOLID	SOLID	SOLID	SOLID	SOLID
WITH_ERRORS	TRUE	TRUE	TRUE	TRUE	TRUE	TRUE	TRUE	TRUE	TRUE	TRUE	TRUE	TRUE	TRUE
ORDER	9	10	11	12	13	14	15	16	17	18	19	20	21
POOL_DIMENSION	6	6	6	6	6	6	6	6	6	6	6	6	6
F-SET	kmer	kmer	kmer	kmer	kmer	kmer	kmer	kmer	kmer	kmer	kmer	kmer	kmer
OBJECT	clone	clone	clone	clone	clone	clone	clone	clone	clone	clone	clone	clone	clone
PROCESS	refine	refine	refine	refine	refine	refine	refine	refine	refine	refine	refine	refine	refine
ELEMENTS_REAL_COUNT	102456714	139563083	186738042	243177076	307009805	386090658	473793548	576245498	690414053	818449128	959789574	1122808563	1299491340
ELEMENTS_DETECTED_COUNT	98607715	131079410	175609428	223962554	288203326	372328951	409125270	492628829	618521014	856270774	1157089492	1851515376	2688904100
INTERSECTED_COUNT	93618035	122987936	165092351	202749203	250008847	290558117	335709523	360935721	405726603	405350486	437380646	445105823	484407373
OBJECT_COUNT	729	1000	1331	1728	2197	2744	3375	4096	4913	5832	6859	8000	9261
DETECTED_RATE	0.913733	0.881235	0.884085	0.833751	0.814335	0.752564	0.708557	0.626358	0.587657	0.495267	0.455705	0.396422	0.372767
RIGHT_RATE	0.949399	0.93827	0.940111	0.905282	0.867474	0.78038	0.820554	0.732673	0.655963	0.473391	0.378001	0.240401	0.18015
POOL_MODE	SOLID	SOLID	SOLID	SOLID	SOLID	SOLID	SOLID	SOLID	SOLID	SOLID	SOLID	SOLID	SOLID
WITH_ERRORS	TRUE	TRUE	TRUE	TRUE	TRUE	TRUE	TRUE	TRUE	TRUE	TRUE	TRUE	TRUE	TRUE
ORDER	9	10	11	12	13	14	15	16	17	18	19	20	21
POOL_DIMENSION	9	9	9	9	9	9	9	9	9	9	9	9	9
F-SET	kmer	kmer	kmer	kmer	kmer	kmer	kmer	kmer	kmer	kmer	kmer	kmer	kmer
OBJECT	clone	clone	clone	clone	clone	clone	clone	clone	clone	clone	clone	clone	clone
PROCESS	refine	refine	refine	refine	refine	refine	refine	refine	refine	refine	refine	refine	refine
ELEMENTS_REAL_COUNT	102456714	139563083	186738042	243177076	307009805	386090658	473793548	576245498	690414053	818449128	959789574	1122808563	1299491340
ELEMENTS_DETECTED_COUNT	99116232	133085854	176921203	229610607	289072085	365806236	434930633	525820318	628771339	743355189	882920215	1070751370	1276835945
INTERSECTED_COUNT	95186685	127690493	171878331	220239668	274513218	342236236	415223801	494867027	584163404	644508028	742262454	786311707	831693778
OBJECT_COUNT	729	1000	1331	1728	2197	2744	3375	4096	4913	5832	6859	8000	9261
DETECTED_RATE	0.929043	0.91493	0.920425	0.905676	0.894151	0.886414	0.876381	0.858778	0.846106	0.787475	0.77336	0.700308	0.640015
RIGHT_RATE	0.960354	0.95946	0.971497	0.959188	0.949636	0.935567	0.95469	0.941133	0.929055	0.867026	0.84069	0.734355	0.651371

## Sheet: CLONE_CONTIGING
ORDER	CLONE_COUNT	POOL_DIMENSION	CUTOFF	Dqer_STEP	CONTIG_COUNT	Qs<=5	CLONE_ON_CONTIG	SINGLT	MOST_CLONE_CONTIG	CLONE_ON_LARGEST_CONTIG	BANDS_OF_LARGEST_CONTIG	TOTAL_BANDS_OF_ALL_CONTIG	TOTAL_BANDS	CLONE_USAGE	POOL_COVERAGE
9	729	3	1e-10	1	41	3	128	601	12	12	265	3416	44786	0.175583	0.0964957
10	1000	3	1e-10	2	99	21	376	624	14	14	478	9247	57917	0.376	0.11913
11	1331	3	1e-15	3	149	23	591	740	20	18	330	14124	80721	0.444027	0.144148
12	1728	3	1e-20	4	182	47	902	826	25	25	623	25573	121361	0.521991	0.171548
13	2197	3	1e-18	4	214	40	1030	1167	49	28	582	23351	121340	0.468821	0.20133
14	2744	3	1e-24	4	300	47	1280	1464	26	26	820	43068	196382	0.466472	0.233496
15	3375	3	5e-30	4	335	60	1539	1836	25	22	747	60975	310761	0.456	0.268043
16	4096	3	1e-36	3	421	88	1751	2345	28	28	1316	108266	522380	0.42749	0.304974
17	4913	3	1e-44	5	490	84	1863	3050	26	20	1297	161082	838826	0.379198	0.344287
18	5832	3	1e-39	3	470	73	1837	3995	55	31	1084	118810	754470	0.314986	0.385983
19	6859	3	1e-44	3	588	106	2228	4631	23	17	1262	189157	1152328	0.324829	0.430061
20	8000	3	1e-50	3	585	83	2205	5795	34	34	3211	234506	1684731	0.275625	0.476522
21	9261	3	1e-56	2	718	74	2561	6700	35	35	2356	367498	250525	0.276536	0.525365
9	729	6	0.0001	-	192	1	572	157	10	10	474	34880	85235	0.784636	0.0964957
10	1000	6	0.0001	-	252	4	875	125	11	10	492	47763	112023	0.875	0.11913
11	1331	6	0.0001	1	257	9	1217	114	26	26	881	58040	149669	0.91435	0.144148
12	1728	6	1e-05	2	257	23	1633	95	35	35	1341	67296	186441	0.945023	0.171548
13	2197	6	1e-09	2	292	21	2111	86	33	33	1077	79234	227313	0.960856	0.20133
14	2744	6	1e-09	2	255	56	2594	150	45	35	1217	80306	259910	0.945335	0.233496
15	3375	6	1e-09	4	215	65	3191	184	80	73	2089	85627	311956	0.945481	0.268043
16	4096	6	1e-12	3	278	109	3710	386	68	68	1662	88200	339604	0.905762	0.304974
17	4913	6	1e-15	6	293	122	4107	806	71	59	1540	90107	395608	0.835945	0.344287
18	5832	6	1e-15	6	357	143	4204	1628	66	66	1428	81445	366431	0.72085	0.385983
19	6859	6	1e-15	3	391	203	4497	2362	70	70	1290	78742	406479	0.655635	0.430061
20	8000	6	1e-17	6	527	200	3969	4031	38	36	711	78265	432998	0.496125	0.476522
21	9261	6	1e-19	4	576	249	3704	5557	33	24	728	82316	537047	0.399957	0.525365
9	729	9	0.001	-	192	3	588	141	10	10	471	35718	87105	0.806584	0.0964957
10	1000	9	0.001	-	248	6	883	117	17	10	494	48932	117221	0.883	0.11913
11	1331	9	0.001	-	256	6	1221	110	26	26	964	58842	156567	0.917355	0.144148
12	1728	9	1e-05	1	260	13	1656	72	29	29	1193	69466	202233	0.958333	0.171548
13	2197	9	1e-06	1	260	12	2159	38	48	28	1277	80381	251328	0.982704	0.20133
14	2774	9	1e-06	2	200	18	2717	27	84	84	2250	84492	311253	0.979452	0.233496
15	3375	9	1e-06	7	166	16	3351	24	81	74	2200	90251	379459	0.992889	0.268043
16	4096	9	1e-12	4	164	25	4071	25	175	175	3810	95573	452420	0.993896	0.304974
17	4913	9	1e-12	8	98	27	4824	89	205	205	4756	96096	537935	0.981885	0.344287
18	5832	9	1e-15	8	127	45	5659	173	220	220	3765	95768	582941	0.970336	0.385983
19	6859	9	1e-21	9	128	49	6527	332	238	213	3384	95958	673241	0.951596	0.430061
20	8000	9	1e-23	9	181	89	7252	748	189	189	2585	95133	703702	0.9065	0.476522
21	9261	9	1e-30	9	251	115	7816	1445	151	151	2045	96218	773604	0.843969	0.525365
